# Supplementary material for: 2-(4-Chloro­anilino)-1-phenyl­ethanone
Source: Acta Crystallogr Sect E Struct Rep Online. 2011 Feb 26;67(Pt 3):o710. doi: 10.1107/S1600536811006404 (PMC3052043; doi:10.1107/S1600536811006404)
Supplement: Supplementary file 2 [file e-67-0o710-Isup2.hkl]

# 
# h,k,l, Fc-squared, Fo-squared, sigma(Fo-squared) and status flag 
# 
data_I
_shelx_title ' 110127d in P-1' 
_shelx_refln_list_code          4 
_shelx_F_calc_maximum      108.47 
_exptl_crystal_F_000       256.00 
_reflns_d_resolution_high  0.8394 
 
loop_ 
 _symmetry_equiv_pos_as_xyz 
 'x, y, z' 
 '-x, -y, -z' 
 
_cell_length_a     5.6500 
_cell_length_b     7.3921 
_cell_length_c    13.9769 
_cell_angle_alpha  98.588 
_cell_angle_beta   91.095 
_cell_angle_gamma  97.590 
 
_shelx_F_squared_multiplier     1.000 
 
loop_ 
 _refln_index_h 
 _refln_index_k 
 _refln_index_l 
 _refln_F_squared_calc 
 _refln_F_squared_meas 
 _refln_F_squared_sigma 
 _refln_observed_status 
   1   0   0      448.54      393.93     12.10 o 
   2   0   0      581.44      537.61     28.19 o 
   3   0   0       37.49       35.69      2.17 o 
   4   0   0       10.46       15.71      3.85 o 
   5   0   0       17.56       23.91      2.96 o 
   6   0   0       19.56       19.18      5.13 o 
  -6   1   0       11.06       15.87      5.00 o 
  -5   1   0       12.68       19.16      4.51 o 
  -4   1   0        7.41        5.91      1.91 o 
  -3   1   0        2.90        0.47      2.11 o 
  -2   1   0      594.85      564.48     14.11 o 
  -1   1   0       70.01       62.82      2.62 o 
   0   1   0        0.56       -2.00      1.33 o 
   1   1   0      472.53      400.23     19.45 o 
   2   1   0      300.59      299.78      9.43 o 
   3   1   0        3.91        1.15      0.81 o 
   4   1   0        2.84        1.80      2.34 o 
   5   1   0       65.39       65.78      4.08 o 
   6   1   0        1.61        4.79      2.36 o 
  -6   2   0        7.22       13.99      5.00 o 
  -5   2   0       65.50       59.51      5.78 o 
  -4   2   0        6.98        3.38      2.46 o 
  -3   2   0      490.63      451.36     11.69 o 
  -2   2   0       88.26       74.25      3.06 o 
  -1   2   0    11707.09    12771.80    374.88 o 
   0   2   0    11765.24    16650.23    691.84 o 
   1   2   0      440.04      377.58     16.60 o 
   2   2   0      685.33      624.51     18.97 o 
   3   2   0       85.72       67.42      4.59 o 
   4   2   0      105.40      100.04      5.67 o 
   5   2   0       14.04       24.88      4.50 o 
   6   2   0        0.34       -0.03      3.18 o 
  -6   3   0        5.34        3.18      4.38 o 
  -5   3   0        0.78       -4.12      2.75 o 
  -4   3   0        1.05       -0.72      1.34 o 
  -3   3   0       39.38       37.20      2.49 o 
  -2   3   0      184.04      184.13      6.59 o 
  -1   3   0        5.85        7.31      1.30 o 
   0   3   0        4.83        7.37      0.98 o 
   1   3   0      529.41      617.44     27.06 o 
   2   3   0        6.78        7.25      2.91 o 
   3   3   0        3.32        2.23      2.00 o 
   4   3   0        9.59       12.49      3.56 o 
   5   3   0       34.59       33.77      5.44 o 
  -6   4   0        3.77        8.54      4.85 o 
  -5   4   0       14.58        5.44      3.98 o 
  -4   4   0       13.69       11.81      2.20 o 
  -3   4   0       42.95       35.31      2.64 o 
  -2   4   0        4.52       10.85      3.95 o 
  -1   4   0     5176.32     7265.04    213.36 o 
   0   4   0       48.47       49.33      4.15 o 
   1   4   0       11.28       10.66      2.76 o 
   2   4   0        0.03       -0.48      1.86 o 
   3   4   0        0.25        0.58      2.35 o 
   4   4   0       29.90       42.67      5.84 o 
   5   4   0       12.26       11.22      4.28 o 
  -5   5   0        2.34        0.37      3.75 o 
  -4   5   0        0.27        0.88      1.71 o 
  -3   5   0       41.35       42.73      3.11 o 
  -2   5   0        0.12       -2.14      1.98 o 
  -1   5   0        1.71        1.10      1.44 o 
   0   5   0       61.40       71.23      5.61 o 
   1   5   0      140.88      172.03      9.87 o 
   2   5   0        4.24        6.54      3.01 o 
   3   5   0       14.28       22.37      3.23 o 
   4   5   0       34.93       47.74      6.69 o 
  -5   6   0        3.22       -5.28      3.58 o 
  -4   6   0       17.21       12.79      5.38 o 
  -3   6   0       21.55       24.72      3.15 o 
  -2   6   0      294.09      282.74     15.17 o 
  -1   6   0      305.79      396.43     19.80 o 
   0   6   0      137.69      157.71      9.89 o 
   1   6   0       27.42       36.66      5.51 o 
   2   6   0       26.40       35.55      5.73 o 
   3   6   0       39.33       46.15      4.71 o 
   4   6   0        0.01        3.33      3.95 o 
  -4   7   0        0.02        4.93      3.38 o 
  -3   7   0        4.96        3.98      4.00 o 
  -2   7   0        5.21        6.28      3.81 o 
  -1   7   0        0.46       -3.86      3.40 o 
   0   7   0       76.82       87.93      7.64 o 
   1   7   0        1.06        0.23      4.13 o 
   2   7   0        2.25        3.95      4.80 o 
   3   7   0        0.03        1.00      2.87 o 
  -3   8   0        0.84        9.69      4.73 o 
  -2   8   0      143.18      136.85     10.22 o 
  -1   8   0        4.76        3.85      4.48 o 
   0   8   0        4.87       -2.21      4.25 o 
   1   8   0        0.04       -4.70      4.41 o 
  -1  -8   1        1.71        1.57      2.71 o 
   0  -8   1       21.37       21.35      5.94 o 
   1  -8   1        4.70        2.41      4.60 o 
   2  -8   1       62.54       59.19      8.01 o 
   3  -8   1      178.04      123.53      9.36 o 
  -3  -7   1        8.63       17.18      4.78 o 
  -2  -7   1        2.42        2.53      2.56 o 
  -1  -7   1        0.74       -3.33      3.21 o 
   0  -7   1       18.40       20.20      5.08 o 
   1  -7   1       49.40       55.75      6.21 o 
   2  -7   1        3.91       -1.62      3.50 o 
   3  -7   1       21.34       18.18      4.63 o 
   4  -7   1       11.45       14.98      3.26 o 
  -4  -6   1       19.09       19.36      5.33 o 
  -3  -6   1       27.31       21.96      3.47 o 
  -2  -6   1       22.09       21.85      3.18 o 
  -1  -6   1        0.02        0.47      2.91 o 
   0  -6   1       79.66      102.40      7.58 o 
   1  -6   1       26.03       40.11      5.26 o 
   2  -6   1      932.37     1033.53     32.24 o 
   3  -6   1       68.87       51.10      3.59 o 
   4  -6   1        0.13        2.36      2.13 o 
   5  -6   1        3.44       -2.21      3.68 o 
  -4  -5   1        0.00        1.33      3.28 o 
  -3  -5   1       36.40       51.49      6.85 o 
  -2  -5   1        9.12        6.36      2.78 o 
  -1  -5   1        4.03        3.43      2.58 o 
   0  -5   1      163.67      228.48     12.15 o 
   1  -5   1       26.72       32.41      2.86 o 
   2  -5   1       52.13       47.30      3.15 o 
   3  -5   1        0.36       -1.07      1.67 o 
   4  -5   1       55.22       52.77      3.52 o 
   5  -5   1        1.40       -0.58      3.55 o 
  -5  -4   1        0.29        0.53      3.18 o 
  -4  -4   1       22.71       31.80      5.18 o 
  -3  -4   1      248.96      244.18      9.35 o 
  -2  -4   1       41.71       33.45      3.55 o 
  -1  -4   1      400.40      411.65     19.11 o 
   0  -4   1       84.52      121.75      6.44 o 
   1  -4   1      533.41      749.71     23.21 o 
   2  -4   1     1908.40     2199.31    160.06 o 
   3  -4   1       55.33       49.99      3.06 o 
   4  -4   1       15.58       14.56      2.38 o 
   5  -4   1        0.51       -4.07      2.71 o 
   6  -4   1       10.82        7.61      4.75 o 
  -5  -3   1        0.08        0.53      2.56 o 
  -4  -3   1        4.37        6.34      3.25 o 
  -3  -3   1       14.86       13.14      1.53 o 
  -2  -3   1       89.05       79.78      3.09 o 
  -1  -3   1       42.48       53.60      3.80 o 
   0  -3   1      460.62      657.01     16.18 o 
   1  -3   1        6.06        7.67      1.32 o 
   2  -3   1      177.72      162.19      5.95 o 
   3  -3   1      257.03      261.73      9.08 o 
   4  -3   1       15.76       29.92      4.45 o 
   5  -3   1        0.02       -3.30      2.20 o 
   6  -3   1        0.92       -0.07      4.03 o 
  -6  -2   1        0.97        1.80      3.13 o 
  -5  -2   1       30.84       37.43      5.38 o 
  -4  -2   1       47.98       45.85      4.55 o 
  -3  -2   1      115.91      107.48      3.59 o 
  -2  -2   1        0.12       -0.78      0.85 o 
  -1  -2   1      892.81      899.42     26.78 o 
   0  -2   1     1285.81     1993.10     47.87 o 
   1  -2   1     9086.77    11624.71    760.96 o 
   2  -2   1        3.70        5.14      1.10 o 
   3  -2   1       54.64       60.11      4.86 o 
   4  -2   1        0.01        0.52      1.88 o 
   5  -2   1        0.36       -3.72      2.48 o 
   6  -2   1       16.19       22.68      5.48 o 
  -6  -1   1        6.80        3.38      2.61 o 
  -5  -1   1       24.81       37.71      3.49 o 
  -4  -1   1       33.44       36.42      2.72 o 
  -3  -1   1       84.80       80.49      3.63 o 
  -2  -1   1       59.03       58.36      2.61 o 
  -1  -1   1      315.47      280.44      7.13 o 
   0  -1   1      100.29       96.27      4.51 o 
   1  -1   1       80.43       76.30      4.18 o 
   2  -1   1        4.21        4.09      0.64 o 
   3  -1   1      734.15      766.20     23.81 o 
   4  -1   1       30.52       32.04      4.77 o 
   5  -1   1       31.54       39.51      5.83 o 
   6  -1   1       12.73       17.92      5.24 o 
  -6   0   1        0.25        5.94      3.95 o 
  -5   0   1       30.51       44.07      3.82 o 
  -4   0   1      253.45      251.23      9.12 o 
  -3   0   1       58.45       50.02      2.64 o 
  -2   0   1      800.94      773.57     23.72 o 
  -1   0   1     1320.14     1167.47     58.68 o 
   1   0   1     5029.32     4742.04    196.62 o 
   2   0   1     1604.71     1584.73     66.60 o 
   3   0   1        1.50       -0.52      0.89 o 
   4   0   1       36.95       31.77      2.46 o 
   5   0   1       47.62       39.92      3.12 o 
   6   0   1        2.76        8.99      4.16 o 
  -6   1   1        5.26        7.06      4.20 o 
  -5   1   1       14.91       14.00      3.95 o 
  -4   1   1        1.54        0.37      2.51 o 
  -3   1   1      227.11      222.64      9.47 o 
  -2   1   1       13.19       12.53      0.87 o 
  -1   1   1      139.68      136.64      4.51 o 
   0   1   1      233.75      271.48     11.76 o 
   1   1   1      106.72       98.03      4.87 o 
   2   1   1     1045.26     1101.12     46.50 o 
   3   1   1       59.85       73.21      4.68 o 
   4   1   1        5.02        4.56      1.66 o 
   5   1   1       16.77       27.80      3.22 o 
   6   1   1       26.01       22.79      4.30 o 
  -6   2   1       10.99       11.77      4.65 o 
  -5   2   1        1.70       -0.17      2.91 o 
  -4   2   1       35.28       31.30      1.75 o 
  -3   2   1       21.05       20.67      1.42 o 
  -2   2   1       59.63       49.39      2.38 o 
  -1   2   1     2758.63     2895.42     85.26 o 
   0   2   1     2905.01     3895.94    162.06 o 
   1   2   1      348.47      320.39     14.35 o 
   2   2   1      364.33      365.36     11.48 o 
   3   2   1        8.27        6.80      2.21 o 
   4   2   1        0.10       -2.47      2.06 o 
   5   2   1       60.60       56.81      5.63 o 
   6   2   1        0.01        6.48      3.48 o 
  -6   3   1       29.84       32.78      6.66 o 
  -5   3   1        0.25       -3.55      2.36 o 
  -4   3   1       44.89       41.93      2.90 o 
  -3   3   1        0.02       -1.21      1.10 o 
  -2   3   1       19.34       21.71      2.02 o 
  -1   3   1       45.93       52.64      2.49 o 
   0   3   1      125.57      144.24      7.58 o 
   1   3   1       24.79       32.43      2.95 o 
   2   3   1      770.31      791.81     34.57 o 
   3   3   1       74.79       64.72      4.90 o 
   4   3   1       60.04       61.36      6.01 o 
   5   3   1       12.77       22.61      4.61 o 
  -6   4   1        7.56       13.74      5.18 o 
  -5   4   1       16.42       31.32      5.74 o 
  -4   4   1        3.65        3.12      2.06 o 
  -3   4   1        9.79        8.10      1.76 o 
  -2   4   1      332.88      337.35     15.20 o 
  -1   4   1       44.09       59.27      7.13 o 
   0   4   1      282.13      404.77     18.86 o 
   1   4   1      570.51      677.83     30.24 o 
   2   4   1        2.24        3.63      2.41 o 
   3   4   1       10.65       14.45      3.68 o 
   4   4   1       53.22       58.39      6.19 o 
   5   4   1       11.03       13.02      4.71 o 
  -5   5   1        0.03        0.07      3.35 o 
  -4   5   1       11.59       11.67      2.47 o 
  -3   5   1       46.84       40.73      3.27 o 
  -2   5   1        0.41       -1.03      1.38 o 
  -1   5   1       92.37      110.57      7.36 o 
   0   5   1        0.96        4.33      2.71 o 
   1   5   1      232.37      301.54     15.33 o 
   2   5   1       11.90       19.75      4.16 o 
   3   5   1        1.19       -1.78      3.25 o 
   4   5   1       21.45       24.73      5.53 o 
  -5   6   1        5.25       -3.16      4.23 o 
  -4   6   1        0.25        0.51      2.09 o 
  -3   6   1        2.02       -1.41      1.85 o 
  -2   6   1      159.74      175.79     10.71 o 
  -1   6   1       72.84       81.77      6.56 o 
   0   6   1        9.45        5.66      3.66 o 
   1   6   1       59.79       61.84      6.16 o 
   2   6   1        0.51       -2.03      3.31 o 
   3   6   1        1.68        2.16      4.40 o 
   4   6   1       34.50       33.78      6.36 o 
  -4   7   1        3.39        2.51      4.03 o 
  -3   7   1        8.85        5.64      3.91 o 
  -2   7   1        0.92       -0.80      3.61 o 
  -1   7   1        3.37        1.73      3.73 o 
   0   7   1        1.31       -0.65      3.81 o 
   1   7   1       63.52       73.91      7.19 o 
   2   7   1       10.70        8.69      4.85 o 
   3   7   1       21.98       16.29      3.81 o 
  -3   8   1       19.07        6.54      4.96 o 
  -2   8   1        3.97        8.51      5.24 o 
  -1   8   1       24.26       20.53      5.94 o 
   0   8   1       19.12       13.19      5.73 o 
   1   8   1        0.01       -4.50      5.19 o 
  -1  -8   2       33.87       29.43      3.92 o 
   0  -8   2        0.00       -5.89      3.93 o 
   1  -8   2       11.18       15.97      5.44 o 
   2  -8   2        8.88       13.80      5.41 o 
   3  -8   2       60.81       55.21      7.44 o 
  -3  -7   2       34.09       28.92      5.56 o 
  -2  -7   2        2.12        0.74      2.20 o 
  -1  -7   2        8.33        7.18      2.49 o 
   0  -7   2        0.06       -4.57      3.05 o 
   1  -7   2        5.80        7.74      4.13 o 
   2  -7   2        9.14        8.64      4.28 o 
   3  -7   2        6.07        7.39      4.21 o 
   4  -7   2        0.02        0.79      2.82 o 
  -4  -6   2        4.94        5.86      3.95 o 
  -3  -6   2       78.53       58.44      6.28 o 
  -2  -6   2       65.39       56.43      4.08 o 
  -1  -6   2        0.61       -0.66      1.72 o 
   0  -6   2        9.17        7.21      3.58 o 
   1  -6   2        3.88        3.98      2.86 o 
   2  -6   2        0.74        0.12      4.46 o 
   3  -6   2      164.63      148.44      6.56 o 
   4  -6   2        5.81        9.19      2.47 o 
   5  -6   2        0.35        0.11      2.41 o 
  -4  -5   2        1.02        2.03      3.08 o 
  -3  -5   2      108.98       94.62      7.66 o 
  -2  -5   2        1.56        0.40      1.67 o 
  -1  -5   2       79.53       72.25      3.93 o 
   0  -5   2       26.29       38.63      4.70 o 
   1  -5   2        2.05        1.58      2.20 o 
   2  -5   2      287.63      320.13     11.15 o 
   3  -5   2        1.88       -1.26      1.60 o 
   4  -5   2       75.62       67.11      4.01 o 
   5  -5   2       29.20       30.86      3.59 o 
  -5  -4   2        0.41        1.65      3.25 o 
  -4  -4   2       86.30       70.16      6.59 o 
  -3  -4   2       20.56       21.30      2.76 o 
  -2  -4   2       79.68       73.73      3.88 o 
  -1  -4   2      109.52      102.62      3.83 o 
   0  -4   2       76.91       99.10      3.28 o 
   1  -4   2      302.22      425.49     11.16 o 
   2  -4   2      222.69      255.13     27.02 o 
   3  -4   2       12.64       15.09      2.18 o 
   4  -4   2       39.51       37.69      4.29 o 
   5  -4   2        0.05       -1.30      1.61 o 
   6  -4   2        0.45       -4.65      3.33 o 
  -5  -3   2       47.69       55.40      6.01 o 
  -4  -3   2      202.87      207.03     12.47 o 
  -3  -3   2        0.51       -0.10      0.83 o 
  -2  -3   2      118.97      106.29      3.43 o 
  -1  -3   2        4.80        4.78      0.83 o 
   0  -3   2       49.91       67.78      2.32 o 
   1  -3   2      556.36      730.64     18.28 o 
   2  -3   2      519.06      532.17     25.62 o 
   3  -3   2        0.72       -1.76      1.93 o 
   4  -3   2      408.58      391.87     13.23 o 
   5  -3   2        2.67        0.62      2.88 o 
   6  -3   2       10.45        4.35      4.21 o 
  -6  -2   2        2.50        7.24      3.61 o 
  -5  -2   2        7.20        9.58      2.37 o 
  -4  -2   2      225.68      213.23      8.25 o 
  -3  -2   2       52.06       49.25      2.42 o 
  -2  -2   2       72.54       68.39      2.39 o 
  -1  -2   2        0.27       -0.67      0.45 o 
   0  -2   2       52.49       75.66      2.34 o 
   1  -2   2      124.54      130.71     11.42 o 
   2  -2   2      554.43      547.96     17.02 o 
   3  -2   2      133.75      115.74      3.61 o 
   4  -2   2        8.43        7.53      2.71 o 
   5  -2   2        0.04       -3.20      2.38 o 
   6  -2   2       10.37        7.31      4.15 o 
  -6  -1   2        7.90        8.65      2.79 o 
  -5  -1   2        0.47        1.92      1.98 o 
  -4  -1   2      220.16      206.70      7.93 o 
  -3  -1   2       30.48       29.38      1.46 o 
  -2  -1   2      653.62      641.85     16.07 o 
  -1  -1   2      479.68      462.19     11.57 o 
   0  -1   2      168.30      158.41      5.96 o 
   1  -1   2     3343.55     3736.00    109.75 o 
   2  -1   2       17.63       19.08      2.45 o 
   3  -1   2      395.34      420.53     13.62 o 
   4  -1   2      114.32      115.68      4.93 o 
   5  -1   2       11.16        9.52      3.53 o 
   6  -1   2       19.85       25.04      5.24 o 
  -6   0   2        2.47       -0.60      3.28 o 
  -5   0   2       55.67       58.45      3.73 o 
  -4   0   2       90.82       91.68      4.38 o 
  -3   0   2       35.62       28.62      1.98 o 
  -2   0   2      303.50      285.37      9.32 o 
  -1   0   2      185.04      174.28      9.58 o 
   0   0   2      655.22      633.24     26.77 o 
   1   0   2      436.78      408.58     17.67 o 
   2   0   2       41.59       33.68      2.75 o 
   3   0   2      157.48      148.34      7.93 o 
   4   0   2        0.23       -1.67      1.11 o 
   5   0   2        0.71       -2.32      1.55 o 
   6   0   2       25.94       29.30      5.41 o 
  -6   1   2       66.74       90.58      7.83 o 
  -5   1   2       90.53       98.49      4.89 o 
  -4   1   2        3.41        3.45      2.23 o 
  -3   1   2       77.93       70.15      2.43 o 
  -2   1   2        0.57        0.36      0.47 o 
  -1   1   2      426.85      443.81     13.52 o 
   0   1   2      587.28      679.84     41.28 o 
   1   1   2      696.32      669.11     19.94 o 
   2   1   2      161.21      157.79      7.73 o 
   3   1   2      824.06      871.29     37.65 o 
   4   1   2       87.56       72.65      5.14 o 
   5   1   2       32.95       32.62      3.39 o 
  -6   2   2        1.39        6.66      4.18 o 
  -5   2   2       77.09       74.13      6.24 o 
  -4   2   2        0.29       -0.84      1.56 o 
  -3   2   2        9.15        7.82      1.06 o 
  -2   2   2        5.10        2.85      0.97 o 
  -1   2   2       24.30       18.35      1.33 o 
   0   2   2       50.94       56.11      2.24 o 
   1   2   2      503.21      483.10     14.73 o 
   2   2   2       40.42       29.52      4.10 o 
   3   2   2       12.41       10.24      2.89 o 
   4   2   2        2.61        1.27      1.67 o 
   5   2   2       10.76        9.39      3.50 o 
   6   2   2       11.18        8.91      3.70 o 
  -6   3   2       11.62       27.59      5.99 o 
  -5   3   2       36.00       35.78      5.39 o 
  -4   3   2       31.56       33.75      3.88 o 
  -3   3   2       85.26       69.39      3.37 o 
  -2   3   2      270.99      279.26      9.37 o 
  -1   3   2        0.25        0.86      0.87 o 
   0   3   2      373.02      455.45     22.39 o 
   1   3   2      115.31      118.03      6.53 o 
   2   3   2       95.33      111.11      6.69 o 
   3   3   2       27.59       33.95      3.66 o 
   4   3   2       23.04       32.75      4.78 o 
   5   3   2       47.38       50.40      5.69 o 
  -6   4   2        2.11        0.77      3.95 o 
  -5   4   2       27.33       28.94      5.56 o 
  -4   4   2        8.54        8.65      2.06 o 
  -3   4   2        9.31        7.42      1.87 o 
  -2   4   2       29.35       27.59      3.62 o 
  -1   4   2        5.23        7.55      1.49 o 
   0   4   2       27.06       30.99      3.33 o 
   1   4   2      101.53      128.17      7.61 o 
   2   4   2       31.07       33.82      3.85 o 
   3   4   2       12.21        9.94      3.28 o 
   4   4   2        2.23        4.71      3.56 o 
   5   4   2       15.48       13.62      4.38 o 
  -5   5   2        0.74       -0.90      3.70 o 
  -4   5   2        0.04       -0.88      1.76 o 
  -3   5   2        0.76       -1.17      1.59 o 
  -2   5   2       31.00       29.85      2.92 o 
  -1   5   2        7.26        5.73      3.01 o 
   0   5   2       10.71        7.19      3.20 o 
   1   5   2       74.08       82.07      6.39 o 
   2   5   2      112.18      113.01      7.88 o 
   3   5   2       39.19       47.07      6.33 o 
  -5   6   2        1.53       -4.90      3.73 o 
  -4   6   2        4.13        0.61      2.41 o 
  -3   6   2        0.07       -2.35      1.96 o 
  -2   6   2        8.68       14.97      4.26 o 
  -1   6   2        9.64       13.32      3.80 o 
   0   6   2       61.02       67.45      6.23 o 
   1   6   2        1.11       -1.63      3.46 o 
   2   6   2        0.24       -4.05      3.88 o 
   3   6   2        9.66        6.66      4.61 o 
  -4   7   2        1.48        3.05      4.18 o 
  -3   7   2       10.34       13.27      5.05 o 
  -2   7   2        3.55        3.71      3.91 o 
  -1   7   2        0.51       -5.34      3.56 o 
   0   7   2       18.53       24.81      5.78 o 
   1   7   2        1.26       -0.33      4.30 o 
   2   7   2        0.39       -2.43      4.93 o 
  -3   8   2        0.66        1.25      4.63 o 
  -2   8   2        0.43       -0.62      4.81 o 
  -1   8   2        0.10        0.00      4.48 o 
   0   8   2       19.40       15.82      6.29 o 
   1   8   2        0.06       -4.63      4.48 o 
  -1  -8   3        0.80        2.45      4.56 o 
   0  -8   3       10.97       11.19      5.09 o 
   1  -8   3        0.80       -1.32      3.88 o 
   2  -8   3        0.23       -4.52      3.01 o 
   3  -8   3        2.58        1.18      4.75 o 
  -3  -7   3       31.78       25.49      5.38 o 
  -2  -7   3       35.67       34.52      4.00 o 
  -1  -7   3        2.30        0.05      1.91 o 
   0  -7   3        2.88        6.08      3.80 o 
   1  -7   3       33.39       34.03      5.84 o 
   2  -7   3        1.41        1.18      3.60 o 
   3  -7   3       33.21       35.60      5.81 o 
   4  -7   3        0.87        0.75      2.44 o 
  -4  -6   3        0.12        0.70      3.51 o 
  -3  -6   3       12.37       17.18      4.50 o 
  -2  -6   3      116.90      121.13      8.67 o 
  -1  -6   3       27.07       25.42      3.15 o 
   0  -6   3        5.12        5.87      2.41 o 
   1  -6   3        0.51       -0.90      2.30 o 
   2  -6   3        5.09       -3.61      2.41 o 
   3  -6   3        1.57       -0.39      2.09 o 
   4  -6   3       13.69       18.62      3.75 o 
   5  -6   3        3.63        3.62      2.69 o 
  -4  -5   3      181.96      175.88     12.00 o 
  -3  -5   3        7.51       11.92      3.61 o 
  -2  -5   3        1.44       -0.86      1.55 o 
  -1  -5   3        1.82       -1.18      1.35 o 
   0  -5   3       20.14       24.92      1.83 o 
   1  -5   3       13.91       13.51      1.32 o 
   2  -5   3        0.08       -1.17      1.53 o 
   3  -5   3       41.91       43.41      3.29 o 
   4  -5   3       33.33       33.43      3.54 o 
   5  -5   3       23.48       21.97      3.34 o 
  -5  -4   3        0.01       -1.43      3.15 o 
  -4  -4   3        2.12        6.44      3.23 o 
  -3  -4   3      106.12      107.29      7.81 o 
  -2  -4   3       39.58       33.51      4.18 o 
  -1  -4   3       64.33       62.04      3.72 o 
   0  -4   3       92.95      114.84      3.70 o 
   1  -4   3       17.51       17.85      1.36 o 
   2  -4   3       11.56        9.55      1.96 o 
   3  -4   3       42.65       40.26      2.84 o 
   4  -4   3        0.01        0.19      1.50 o 
   5  -4   3        0.84       -1.99      1.73 o 
   6  -4   3        5.22       -0.08      4.20 o 
  -5  -3   3       31.45       51.05      6.66 o 
  -4  -3   3      266.37      292.06     16.12 o 
  -3  -3   3       85.20       82.61      4.00 o 
  -2  -3   3      136.48      122.95      3.87 o 
  -1  -3   3      147.18      143.55      4.48 o 
   0  -3   3      340.71      435.89     13.71 o 
   1  -3   3      285.77      368.18     11.67 o 
   2  -3   3       94.95      109.28      4.52 o 
   3  -3   3       77.91       71.32      7.07 o 
   4  -3   3        2.86        2.43      1.60 o 
   5  -3   3        9.21        8.72      3.61 o 
   6  -3   3        1.66        6.16      4.23 o 
  -6  -2   3        7.79        6.34      3.70 o 
  -5  -2   3        0.91       -0.73      1.96 o 
  -4  -2   3        4.11        6.90      2.88 o 
  -3  -2   3      239.85      229.73      9.45 o 
  -2  -2   3       97.76       90.87      2.94 o 
  -1  -2   3        0.07        0.26      0.46 o 
   0  -2   3       48.23       46.88      3.81 o 
   1  -2   3      110.94      122.43      6.19 o 
   2  -2   3       19.96       20.62      3.15 o 
   3  -2   3       90.86       84.49      2.89 o 
   4  -2   3       22.11       28.41      4.35 o 
   5  -2   3       13.69       16.18      4.21 o 
   6  -2   3        4.97        8.64      4.00 o 
  -6  -1   3       13.37       20.05      4.87 o 
  -5  -1   3      461.83      497.87     21.56 o 
  -4  -1   3        0.33        4.75      5.29 o 
  -3  -1   3       21.82       22.16      1.91 o 
  -2  -1   3       18.53       19.45      2.65 o 
  -1  -1   3        0.72       -0.07      0.35 o 
   0  -1   3       23.60       22.13      1.56 o 
   1  -1   3      820.36      885.48     21.69 o 
   2  -1   3       21.15       19.01      2.25 o 
   3  -1   3      555.46      573.50     25.82 o 
   4  -1   3       55.60       51.94      5.59 o 
   5  -1   3       28.90       30.45      5.00 o 
   6  -1   3       16.51       14.52      4.55 o 
  -6   0   3        1.94       -1.25      2.83 o 
  -5   0   3       16.18       25.32      2.97 o 
  -4   0   3       10.01       13.64      3.03 o 
  -3   0   3       83.97       75.13      3.48 o 
  -2   0   3      479.09      455.15     14.43 o 
  -1   0   3      321.16      293.85     16.11 o 
   0   0   3      308.61      273.10     12.12 o 
   1   0   3       13.12       12.38      1.22 o 
   2   0   3        0.73       -0.12      1.08 o 
   3   0   3       11.82       14.65      2.78 o 
   4   0   3        9.20        3.51      2.41 o 
   5   0   3       44.60       38.49      3.02 o 
   6   0   3        2.46        1.88      3.18 o 
  -6   1   3       54.80       59.46      5.93 o 
  -5   1   3      274.80      293.16     10.83 o 
  -4   1   3       50.15       49.55      2.95 o 
  -3   1   3      121.19      111.14      3.46 o 
  -2   1   3      271.82      262.97      6.99 o 
  -1   1   3      160.74      145.36      4.87 o 
   0   1   3     1373.28     1631.52     76.10 o 
   1   1   3       20.46       15.09      1.47 o 
   2   1   3      402.13      420.25     18.63 o 
   3   1   3       60.93       59.24      4.30 o 
   4   1   3        0.85       -0.65      1.60 o 
   5   1   3       11.50       16.38      2.54 o 
  -6   2   3        0.44        0.93      3.01 o 
  -5   2   3       20.53       37.28      5.34 o 
  -4   2   3       94.60       92.37      4.78 o 
  -3   2   3       40.73       36.80      2.28 o 
  -2   2   3       30.79       27.61      1.83 o 
  -1   2   3       47.27       44.53      2.51 o 
   0   2   3      412.01      467.49     25.70 o 
   1   2   3      256.01      274.64      8.81 o 
   2   2   3      121.18      102.09      3.25 o 
   3   2   3       29.57       31.70      2.23 o 
   4   2   3       37.37       37.40      4.63 o 
   5   2   3       14.68       19.91      4.16 o 
   6   2   3        4.07        6.48      3.15 o 
  -6   3   3      164.20      161.32     10.86 o 
  -5   3   3        2.94        5.61      3.35 o 
  -4   3   3        0.45        0.38      2.03 o 
  -3   3   3        0.08       -1.09      1.05 o 
  -2   3   3       11.89       12.10      1.72 o 
  -1   3   3        6.04        4.73      1.17 o 
   0   3   3      401.50      502.27     22.43 o 
   1   3   3        5.23        2.34      0.78 o 
   2   3   3      321.72      315.24     15.19 o 
   3   3   3       15.86       17.87      3.63 o 
   4   3   3       42.89       40.91      5.26 o 
   5   3   3       20.32       20.78      4.73 o 
  -6   4   3        3.03        6.56      4.63 o 
  -5   4   3        0.83       -0.52      2.73 o 
  -4   4   3       46.97       40.26      4.51 o 
  -3   4   3       80.21       72.81      3.77 o 
  -2   4   3       50.81       48.95      2.91 o 
  -1   4   3      134.89      135.17      5.25 o 
   0   4   3        5.66        5.18      1.16 o 
   1   4   3        2.48        1.62      2.28 o 
   2   4   3       27.25       33.48      4.51 o 
   3   4   3        1.76        1.03      3.20 o 
   4   4   3       60.04       61.62      6.38 o 
   5   4   3        0.76       -0.60      2.91 o 
  -5   5   3        8.09        7.48      4.30 o 
  -4   5   3        6.18        5.06      3.30 o 
  -3   5   3       21.64       23.08      3.60 o 
  -2   5   3       18.98       22.59      3.23 o 
  -1   5   3       35.00       37.80      5.03 o 
   0   5   3        5.37        6.73      3.11 o 
   1   5   3       15.51       11.07      3.71 o 
   2   5   3        9.31        9.31      3.95 o 
   3   5   3        1.04       -3.95      3.25 o 
   4   5   3        3.98        3.88      4.71 o 
  -5   6   3       23.44       28.12      6.33 o 
  -4   6   3        0.18       -5.00      3.33 o 
  -3   6   3        0.71       -0.95      2.12 o 
  -2   6   3        1.15       -1.60      3.06 o 
  -1   6   3       42.03       55.25      6.66 o 
   0   6   3       44.45       51.87      5.74 o 
   1   6   3       28.65       22.81      5.16 o 
   2   6   3        1.14        0.03      3.96 o 
   3   6   3       15.24       15.82      5.34 o 
  -3   7   3        1.55       -0.17      4.30 o 
  -2   7   3        6.52        6.69      4.66 o 
  -1   7   3       15.42       11.61      5.13 o 
   0   7   3        1.08       -0.05      3.91 o 
   1   7   3        2.98       -6.12      4.08 o 
   2   7   3        0.20       -2.53      4.60 o 
  -2   8   3        7.98       10.52      5.78 o 
  -1   8   3        1.52       -6.09      4.76 o 
   0   8   3        1.28        2.15      5.24 o 
  -1  -8   4       23.38       29.84      6.54 o 
   0  -8   4        1.77        2.56      4.20 o 
   1  -8   4       10.00        6.94      4.56 o 
   2  -8   4        2.89        0.62      4.36 o 
   3  -8   4        0.50       -0.25      4.10 o 
  -3  -7   4       93.79       84.85      8.01 o 
  -2  -7   4       13.56       13.69      3.07 o 
  -1  -7   4        0.65       -1.86      1.81 o 
   0  -7   4        0.33       -0.58      3.28 o 
   1  -7   4        0.18        0.87      3.53 o 
   2  -7   4        5.23        3.31      3.16 o 
   3  -7   4        6.15        6.24      3.86 o 
   4  -7   4        0.62       -1.00      2.69 o 
  -4  -6   4        5.14       -2.65      3.40 o 
  -3  -6   4       24.43       18.80      4.48 o 
  -2  -6   4       14.96       16.97      2.81 o 
  -1  -6   4       93.89       91.48      4.77 o 
   0  -6   4      125.99      139.78      6.10 o 
   1  -6   4       12.73       15.40      3.93 o 
   2  -6   4        1.83        0.66      1.55 o 
   3  -6   4        5.89        4.01      2.29 o 
   4  -6   4        0.50        1.37      2.29 o 
   5  -6   4        0.09       -1.55      2.40 o 
  -3  -5   4      292.60      300.52     16.68 o 
  -2  -5   4       24.65       23.67      2.85 o 
  -1  -5   4        8.34        7.94      2.07 o 
   0  -5   4       65.69       77.95      3.77 o 
   1  -5   4       54.44       58.16      3.06 o 
   2  -5   4       18.03       20.26      3.78 o 
   3  -5   4        1.19        1.20      1.79 o 
   4  -5   4        3.20        2.57      2.07 o 
   5  -5   4        6.40        4.53      2.42 o 
  -5  -4   4       39.62       49.40      7.13 o 
  -4  -4   4        0.16        0.75      2.76 o 
  -3  -4   4      177.09      168.12     10.47 o 
  -2  -4   4      124.14      104.71      3.59 o 
  -1  -4   4        0.10        0.31      1.23 o 
   0  -4   4      189.20      248.10      6.98 o 
   1  -4   4       85.15       98.04      3.33 o 
   2  -4   4      113.17      121.14      5.17 o 
   3  -4   4       61.01       56.18      4.00 o 
   4  -4   4       12.16       14.96      2.42 o 
   5  -4   4        4.64        5.93      3.61 o 
   6  -4   4        4.26        9.41      4.51 o 
  -5  -3   4       21.66       39.19      5.86 o 
  -4  -3   4      363.94      398.09     20.66 o 
  -3  -3   4       19.53       17.25      2.12 o 
  -2  -3   4       28.10       26.00      1.55 o 
  -1  -3   4       76.56       76.27      2.67 o 
   0  -3   4       29.12       35.70      1.64 o 
   1  -3   4      101.92      108.84      3.35 o 
   2  -3   4      120.29      127.19      5.11 o 
   3  -3   4       13.54       11.21      1.87 o 
   4  -3   4       31.57       41.98      5.48 o 
   5  -3   4        0.07       -3.35      2.33 o 
   6  -3   4       10.15        7.93      4.28 o 
  -6  -2   4       22.68       25.76      5.29 o 
  -5  -2   4        2.49        4.11      2.01 o 
  -4  -2   4        6.68        8.55      2.08 o 
  -3  -2   4       88.48       75.70      3.68 o 
  -2  -2   4      965.00      930.34     23.20 o 
  -1  -2   4      848.20      814.47     20.26 o 
   0  -2   4      187.21      181.86      4.99 o 
   1  -2   4      206.39      224.65      6.17 o 
   2  -2   4        8.35        9.56      3.79 o 
   3  -2   4       39.69       37.28      3.76 o 
   4  -2   4       11.98       13.20      3.23 o 
   5  -2   4        7.01        4.73      3.25 o 
   6  -2   4       24.16       28.56      5.48 o 
  -6  -1   4        0.37        2.04      2.40 o 
  -4  -1   4      442.83      448.30     15.19 o 
  -3  -1   4      153.78      139.79      5.54 o 
  -2  -1   4       19.49       22.53      1.68 o 
  -1  -1   4      574.09      533.96     13.36 o 
   0  -1   4      253.86      254.13      6.65 o 
   1  -1   4        8.52        6.59      1.13 o 
   2  -1   4        4.71        3.10      1.73 o 
   3  -1   4        5.08        1.93      1.95 o 
   4  -1   4        8.05        3.65      2.40 o 
   5  -1   4        4.98        3.20      2.93 o 
   6  -1   4       10.50        7.56      3.73 o 
  -6   0   4       12.02       17.85      3.04 o 
  -5   0   4       31.75       44.90      3.92 o 
  -4   0   4       95.03       91.07      4.40 o 
  -3   0   4      380.68      381.80     12.70 o 
  -2   0   4      203.80      185.13      6.56 o 
  -1   0   4      518.80      495.38     15.53 o 
   0   0   4      447.82      460.73     20.11 o 
   1   0   4     1522.41     1436.81     60.41 o 
   3   0   4       40.97       36.45      3.50 o 
   4   0   4       26.52       27.99      4.16 o 
   5   0   4        9.16        6.44      3.45 o 
   6   0   4       10.25        3.65      3.46 o 
  -6   1   4        4.18        9.14      3.88 o 
  -5   1   4      225.02      272.89     23.09 o 
  -4   1   4       16.76       20.75      2.42 o 
  -3   1   4      102.20      102.69      4.41 o 
  -2   1   4       66.58       62.26      2.55 o 
  -1   1   4       65.06       58.36      2.43 o 
   0   1   4      529.09      575.27     17.58 o 
   1   1   4       89.37       73.09      4.05 o 
   2   1   4       93.68       98.83      3.98 o 
   3   1   4        0.19        1.90      1.81 o 
   4   1   4        0.00       -2.00      1.76 o 
   5   1   4       33.78       29.92      4.70 o 
  -6   2   4        6.90        5.39      3.71 o 
  -5   2   4        8.59       16.45      3.93 o 
  -4   2   4        4.07        3.18      1.52 o 
  -3   2   4      916.39      904.81     27.70 o 
  -2   2   4      265.61      263.84      8.76 o 
  -1   2   4      155.18      143.52      5.09 o 
   0   2   4      458.60      467.79     14.52 o 
   1   2   4       35.20       35.25      2.42 o 
   2   2   4      148.01      145.48      5.40 o 
   3   2   4       27.92       28.64      2.19 o 
   4   2   4       39.43       47.04      4.90 o 
  -5   3   4      135.30      131.44      8.96 o 
  -4   3   4       40.42       37.71      4.11 o 
  -3   3   4        2.81        2.68      1.62 o 
  -2   3   4       49.69       47.06      2.60 o 
  -1   3   4      101.27       91.65      3.80 o 
   0   3   4       44.31       41.83      4.94 o 
   1   3   4        1.26        0.16      0.87 o 
   2   3   4       80.13       80.74      5.71 o 
   3   3   4        2.91        1.45      3.01 o 
   4   3   4       11.06        5.54      4.03 o 
  -6   4   4       20.66       18.68      5.13 o 
  -5   4   4        1.86        5.08      3.50 o 
  -4   4   4      134.59      123.76      8.23 o 
  -3   4   4       80.08       64.09      3.62 o 
  -2   4   4       44.62       38.60      2.63 o 
  -1   4   4       49.05       46.81      3.36 o 
   0   4   4      445.37      494.73     22.81 o 
   1   4   4      185.61      177.24      9.76 o 
   2   4   4       13.62       10.79      3.48 o 
   3   4   4       20.20       18.75      4.41 o 
   4   4   4        0.02        4.56      3.93 o 
  -5   5   4        5.85        5.81      3.91 o 
  -4   5   4       21.71       19.36      4.61 o 
  -3   5   4        0.24       -1.34      1.69 o 
  -2   5   4        3.44        1.14      1.72 o 
  -1   5   4       94.84       89.05      6.68 o 
   0   5   4        4.46        6.38      2.93 o 
   1   5   4       21.69       23.79      4.56 o 
   2   5   4       37.17       39.74      5.93 o 
   3   5   4        0.08       -4.53      3.70 o 
   4   5   4       15.88       21.10      6.26 o 
  -4   6   4      103.39       87.38      7.14 o 
  -3   6   4        2.55       -1.22      3.23 o 
  -2   6   4       24.90       30.32      5.41 o 
  -1   6   4       29.05       25.81      5.19 o 
   0   6   4        1.21       -4.80      3.50 o 
   1   6   4       47.29       59.42      7.29 o 
   2   6   4        2.24       -1.88      4.05 o 
   3   6   4       25.55       31.09      6.66 o 
  -3   7   4        0.02       -1.98      4.31 o 
  -2   7   4        6.07        2.36      5.01 o 
  -1   7   4        9.42        0.27      4.65 o 
   0   7   4        1.61        0.88      4.50 o 
   1   7   4       34.56       34.55      6.93 o 
   2   7   4        7.68        6.48      5.58 o 
  -2   8   4        6.70        4.80      5.44 o 
  -1   8   4       12.66       14.00      6.26 o 
   0   8   4       28.32       32.27      7.46 o 
  -1  -8   5       14.56       10.72      5.21 o 
   0  -8   5       92.06       94.74      8.13 o 
   1  -8   5        1.36       -1.55      3.48 o 
   2  -8   5        2.16        3.43      4.26 o 
   3  -8   5        0.84        1.25      4.56 o 
  -3  -7   5        3.04        2.60      3.81 o 
  -2  -7   5      144.05      135.78      9.67 o 
  -1  -7   5        0.22        1.81      2.24 o 
   0  -7   5        0.11       -2.41      2.85 o 
   1  -7   5        3.89        1.30      3.16 o 
   2  -7   5        0.15       -0.98      2.88 o 
   3  -7   5        0.12        0.47      1.94 o 
   4  -7   5        3.32        3.45      4.56 o 
  -4  -6   5       21.77       26.79      5.71 o 
  -3  -6   5       61.19       54.63      6.03 o 
  -2  -6   5       26.54       28.78      3.51 o 
  -1  -6   5       67.60       66.77      5.99 o 
   0  -6   5      154.24      175.37     16.95 o 
   1  -6   5       24.24       25.97      3.20 o 
   2  -6   5       21.89       22.12      2.50 o 
   3  -6   5       67.06       53.05      5.14 o 
   4  -6   5        2.75        2.29      2.36 o 
   5  -6   5        0.85        2.08      2.85 o 
  -4  -5   5        0.32       -3.71      2.83 o 
  -3  -5   5      152.07      123.94      8.92 o 
  -2  -5   5      108.07       95.83      4.81 o 
  -1  -5   5       19.59       25.04      2.63 o 
   0  -5   5        2.08        2.36      1.20 o 
   1  -5   5       33.60       41.28      5.72 o 
   2  -5   5       11.99       11.79      2.36 o 
   3  -5   5       10.56       14.80      4.34 o 
   4  -5   5        0.03       -1.87      1.82 o 
   5  -5   5        3.64        6.39      4.03 o 
  -5  -4   5        3.57        8.52      4.23 o 
  -4  -4   5       11.68        8.21      3.58 o 
  -3  -4   5      158.43      152.52      9.84 o 
  -2  -4   5       73.39       63.77      2.67 o 
  -1  -4   5     1402.88     1533.02     39.45 o 
   0  -4   5       27.28       26.31      1.75 o 
   1  -4   5       47.48       57.53      2.36 o 
   2  -4   5       86.86       89.26      3.52 o 
   3  -4   5       55.79       51.84      4.32 o 
   4  -4   5       13.67       15.42      2.72 o 
   5  -4   5        4.50        2.33      3.25 o 
   6  -4   5        2.85        3.01      4.33 o 
  -5  -3   5        6.12        7.34      3.53 o 
  -4  -3   5       10.59        9.77      2.53 o 
  -3  -3   5      457.18      434.48     14.64 o 
  -2  -3   5        2.56        0.80      0.77 o 
  -1  -3   5        4.21        5.15      0.96 o 
   0  -3   5       12.05       13.55      1.22 o 
   1  -3   5        9.57        7.32      1.41 o 
   2  -3   5       37.82       33.43      3.58 o 
   3  -3   5       39.30       38.83      5.88 o 
   5  -3   5        5.36        2.95      3.33 o 
   6  -3   5        1.25        0.32      3.41 o 
  -6  -2   5        4.19        9.57      4.21 o 
  -5  -2   5        1.74        1.12      1.93 o 
  -4  -2   5      395.56      402.23     14.03 o 
  -3  -2   5        3.19        2.75      1.29 o 
  -2  -2   5      499.71      525.93     13.51 o 
  -1  -2   5     1714.19     1702.46     59.59 o 
   0  -2   5      227.83      211.09      6.21 o 
   1  -2   5      347.25      350.45     11.27 o 
   2  -2   5      878.54      981.06     24.54 o 
   3  -2   5      123.65      124.11      7.73 o 
   4  -2   5        3.41        2.48      2.53 o 
   5  -2   5        5.05        6.33      3.33 o 
   6  -2   5        1.18       -0.40      3.43 o 
  -6  -1   5        8.20        8.63      4.14 o 
  -5  -1   5        0.19       -0.82      1.66 o 
  -4  -1   5      164.16      166.94      6.90 o 
  -3  -1   5      221.11      231.17      8.38 o 
  -2  -1   5      137.27      129.13      5.80 o 
  -1  -1   5       16.88       17.11      1.46 o 
   0  -1   5      116.56      114.10      6.13 o 
   1  -1   5      159.21      153.20      7.79 o 
   2  -1   5        0.26       -1.04      1.04 o 
   3  -1   5        3.17        2.86      2.16 o 
   4  -1   5       89.96       79.01      6.01 o 
   5  -1   5        0.28       -1.73      2.63 o 
   6  -1   5        3.59        0.15      3.23 o 
  -6   0   5        4.96        4.26      2.32 o 
  -5   0   5       58.60       54.06      3.68 o 
  -4   0   5      307.95      309.13     11.10 o 
  -3   0   5       64.91       56.34      3.03 o 
  -2   0   5     3164.97     3268.48     97.91 o 
  -1   0   5       37.66       30.17      2.60 o 
   0   0   5      527.34      488.20     21.48 o 
   1   0   5      108.58      101.50      5.48 o 
   2   0   5       37.42       35.31      4.25 o 
   4   0   5        7.09       10.14      3.16 o 
   5   0   5       38.28       41.13      5.68 o 
   6   0   5        0.66       -0.42      3.21 o 
  -6   1   5        2.24        3.61      3.41 o 
  -5   1   5        3.49        6.61      3.00 o 
  -4   1   5      244.31      255.41      9.49 o 
  -3   1   5        4.83        6.78      1.52 o 
  -2   1   5       38.67       38.09      3.31 o 
  -1   1   5       16.99       15.94      2.55 o 
   0   1   5        4.33        5.81      1.65 o 
   1   1   5      339.01      344.94     15.53 o 
   2   1   5       95.71       79.47      4.91 o 
   3   1   5       99.13       96.57      4.40 o 
   5   1   5        2.50        0.78      2.91 o 
  -6   2   5        7.11        1.83      3.40 o 
  -5   2   5      163.65      167.94     10.49 o 
  -4   2   5        1.40        0.22      2.16 o 
  -3   2   5      143.11      149.49      5.63 o 
  -2   2   5      622.53      617.42     19.21 o 
  -1   2   5       76.50       62.53      2.85 o 
   0   2   5      705.84      682.24     20.91 o 
   1   2   5      427.94      424.09     13.47 o 
   2   2   5      442.58      411.92     13.33 o 
   3   2   5        9.63        8.14      2.04 o 
   4   2   5       19.51       23.31      4.98 o 
  -6   3   5        0.02        0.05      3.28 o 
  -5   3   5       20.34       27.94      5.05 o 
  -4   3   5       49.85       49.23      4.75 o 
  -3   3   5       90.99       84.94      3.97 o 
  -2   3   5       29.21       26.38      2.05 o 
  -1   3   5        2.38        0.57      1.13 o 
   0   3   5      132.47      141.54      7.27 o 
   1   3   5        1.00        1.03      1.06 o 
   2   3   5       15.83       18.28      3.40 o 
   3   3   5      166.92      151.82      9.37 o 
   4   3   5        0.10       -0.05      3.55 o 
  -5   4   5       30.87       28.07      5.38 o 
  -4   4   5       16.56       16.58      4.06 o 
  -3   4   5      282.29      272.98      9.80 o 
  -2   4   5        5.47        3.63      1.64 o 
  -1   4   5      173.15      153.05      5.96 o 
   0   4   5        2.52        2.85      2.58 o 
   1   4   5        0.39        1.86      2.58 o 
   2   4   5      255.61      224.50     12.37 o 
   3   4   5        0.08        0.90      3.40 o 
   4   4   5       34.46       39.04      6.33 o 
  -5   5   5       17.15       23.23      5.41 o 
  -4   5   5        3.90        2.40      3.13 o 
  -3   5   5        6.13        3.74      2.06 o 
  -2   5   5       23.56       24.38      3.42 o 
  -1   5   5        1.76        2.40      3.11 o 
   0   5   5       58.62       60.81      5.41 o 
   1   5   5       57.73       55.73      5.61 o 
   2   5   5       33.40       36.78      5.81 o 
   3   5   5       25.17       25.52      5.54 o 
   4   5   5        5.61        6.53      5.63 o 
  -4   6   5        4.91        3.36      4.03 o 
  -3   6   5       38.02       25.46      5.14 o 
  -2   6   5        1.09        0.07      3.66 o 
  -1   6   5      117.77      101.32      7.98 o 
   0   6   5       10.52       10.29      4.61 o 
   1   6   5      113.88      111.82      8.71 o 
   2   6   5       21.51       12.40      5.16 o 
   3   6   5        3.78        5.18      4.93 o 
  -3   7   5        4.65       -1.40      4.50 o 
  -2   7   5        2.98        6.64      4.98 o 
  -1   7   5       12.35       17.15      6.13 o 
   0   7   5        2.69       -3.13      4.38 o 
   1   7   5        8.27        9.82      5.36 o 
   2   7   5       29.04       35.22      7.31 o 
  -1  -8   6        0.27        1.15      4.48 o 
   0  -8   6        3.44        1.76      3.78 o 
   1  -8   6       63.98       63.87      6.68 o 
   2  -8   6        0.06       -0.43      3.96 o 
   3  -8   6       17.35       17.63      5.48 o 
  -3  -7   6        2.47       -0.18      3.80 o 
  -1  -7   6       89.15       95.33      6.20 o 
   0  -7   6       14.02       21.26      4.46 o 
   1  -7   6       18.54       28.87      5.28 o 
   2  -7   6        1.43       -0.05      3.26 o 
   3  -7   6        4.19        3.95      2.37 o 
   4  -7   6        0.09        0.85      2.36 o 
  -4  -6   6        5.45       12.05      4.73 o 
  -3  -6   6        6.45        7.19      3.45 o 
  -2  -6   6      161.90      177.41     11.07 o 
  -1  -6   6       49.30       47.51      3.47 o 
   0  -6   6      219.02      244.68      9.24 o 
   1  -6   6        2.53        2.86      2.03 o 
   2  -6   6       35.72       36.67      4.33 o 
   3  -6   6        8.55        8.83      2.23 o 
   4  -6   6        5.20        2.70      3.46 o 
   5  -6   6       12.49       16.42      8.37 o 
  -4  -5   6        8.29        3.53      4.00 o 
  -3  -5   6        1.50       -2.26      2.56 o 
  -2  -5   6      164.08      157.26      6.60 o 
  -1  -5   6        1.21       -0.09      1.25 o 
   0  -5   6       27.55       32.15      3.00 o 
   1  -5   6       97.54      109.90      8.01 o 
   2  -5   6        0.01       -0.59      1.37 o 
   3  -5   6       45.71       47.09      3.11 o 
   4  -5   6       10.14       12.53      2.82 o 
   5  -5   6       12.01       15.77      5.24 o 
  -5  -4   6       27.25       24.16      5.36 o 
  -4  -4   6        0.04       -3.21      2.70 o 
  -3  -4   6      262.07      257.13     14.42 o 
  -2  -4   6        1.93        1.56      1.00 o 
  -1  -4   6        0.06       -1.29      1.16 o 
   0  -4   6      399.00      475.92     23.53 o 
   1  -4   6       26.77       23.40      1.70 o 
   2  -4   6      360.24      387.71     10.84 o 
   3  -4   6       28.67       25.57      3.76 o 
   4  -4   6       40.13       45.83      4.06 o 
   5  -4   6       20.20       22.03      5.29 o 
  -5  -3   6        0.04       -3.60      2.40 o 
  -4  -3   6        7.75       10.64      3.85 o 
  -3  -3   6        3.82        3.46      1.58 o 
  -2  -3   6      205.59      189.62      5.58 o 
  -1  -3   6      393.36      376.25     10.04 o 
   0  -3   6       96.20      102.43      3.58 o 
   1  -3   6       82.31       92.83      4.05 o 
   2  -3   6       95.71      114.19      4.07 o 
   3  -3   6       32.12       35.22      4.01 o 
   4  -3   6       12.10       15.04      3.93 o 
   5  -3   6       71.62       80.55      6.96 o 
   6  -3   6        0.74       -1.45      3.68 o 
  -5  -2   6       24.93       27.65      3.35 o 
  -4  -2   6       16.38       13.87      2.34 o 
  -3  -2   6      432.67      424.48     14.33 o 
  -2  -2   6      324.69      311.58     11.25 o 
  -1  -2   6      803.48      837.83     20.96 o 
   0  -2   6       22.19       21.71      1.58 o 
   1  -2   6      484.21      531.16     25.97 o 
   2  -2   6      150.57      166.30      6.60 o 
   4  -2   6      215.27      212.07     12.15 o 
   5  -2   6        5.41        5.16      3.40 o 
   6  -2   6        2.95       -0.60      3.30 o 
  -6  -1   6        0.06       -1.85      2.55 o 
  -5  -1   6        2.65        3.88      2.02 o 
  -4  -1   6        3.81        3.23      1.68 o 
  -3  -1   6       45.91       39.23      2.63 o 
  -2  -1   6       27.18       25.92      1.95 o 
  -1  -1   6      508.29      524.25     16.71 o 
   0  -1   6     1165.99     1124.51     48.04 o 
   1  -1   6       55.47       67.32      4.43 o 
   2  -1   6      632.67      689.34     21.70 o 
   3  -1   6       47.31       49.76      3.11 o 
   4  -1   6       34.18       41.09      4.46 o 
   5  -1   6       35.71       40.04      5.98 o 
   6  -1   6        4.35        4.96      4.03 o 
  -6   0   6       11.69       12.14      4.15 o 
  -5   0   6        1.44       -0.94      1.66 o 
  -4   0   6      170.56      173.69     10.75 o 
  -3   0   6        1.45        0.99      1.19 o 
  -2   0   6       26.74       25.54      2.02 o 
  -1   0   6      417.60      411.08     18.65 o 
   0   0   6       41.35       34.33      2.95 o 
   1   0   6     1627.25     1516.86     64.17 o 
   2   0   6       17.49       22.26      3.36 o 
   3   0   6      292.55      296.36     10.50 o 
  -6   1   6        2.70        2.13      3.28 o 
  -5   1   6        1.43        0.04      1.77 o 
  -4   1   6       20.84       25.70      2.87 o 
  -3   1   6       45.57       39.91      2.65 o 
  -2   1   6      669.56      675.32     27.29 o 
  -1   1   6      175.82      180.90     10.11 o 
   0   1   6      547.03      618.06     27.17 o 
   1   1   6      298.42      335.39     15.48 o 
   2   1   6      126.01      125.36      7.06 o 
   3   1   6       95.69       99.72      4.72 o 
   4   1   6      127.60      119.13      5.54 o 
  -6   2   6        6.28       14.50      4.46 o 
  -5   2   6        3.28        7.34      3.43 o 
  -4   2   6       71.24       71.41      5.84 o 
  -3   2   6      187.47      172.31      9.62 o 
  -2   2   6      115.93      116.08      4.68 o 
  -1   2   6       49.19       46.97      2.67 o 
   0   2   6      364.37      397.06     12.77 o 
   1   2   6      206.66      197.33      7.06 o 
   2   2   6        4.71        5.15      1.62 o 
   3   2   6      362.76      396.38     13.50 o 
   4   2   6        4.05        0.38      3.90 o 
   5   2   6        0.36        0.10      4.75 o 
  -6   3   6        0.15       -1.45      3.35 o 
  -5   3   6        4.97        4.06      3.26 o 
  -4   3   6        0.01        0.22      2.41 o 
  -3   3   6       15.24       19.83      3.76 o 
  -2   3   6      149.58      142.11      7.96 o 
  -1   3   6      497.88      495.73     15.88 o 
   0   3   6       21.17       24.21      2.05 o 
   1   3   6      234.29      241.04      8.40 o 
   2   3   6      136.61      126.61      7.96 o 
   3   3   6        1.00        4.63      3.60 o 
   4   3   6        4.97        6.76      4.15 o 
  -5   4   6        8.89       10.56      4.23 o 
  -4   4   6        3.15        2.31      2.76 o 
  -3   4   6       24.03       27.98      5.09 o 
  -2   4   6       15.51       15.47      2.24 o 
  -1   4   6        7.15        7.52      1.74 o 
   0   4   6      315.33      316.19     15.77 o 
   1   4   6        0.07        0.83      2.61 o 
   2   4   6      116.67       99.35      7.38 o 
   3   4   6       71.95       58.39      6.23 o 
   4   4   6        1.59        2.91      4.55 o 
  -5   5   6        4.31        4.26      3.98 o 
  -4   5   6        3.17        7.09      3.68 o 
  -3   5   6       54.67       50.95      3.97 o 
  -2   5   6       17.72       19.05      2.81 o 
  -1   5   6       58.19       53.80      5.49 o 
   0   5   6       13.67       16.68      4.25 o 
   1   5   6        2.30        3.48      3.45 o 
   2   5   6      119.07       99.22      7.73 o 
   3   5   6       11.22        9.31      5.19 o 
  -4   6   6       11.14        5.76      3.81 o 
  -3   6   6        0.48       -1.80      3.68 o 
  -2   6   6        0.68       -5.44      3.96 o 
  -1   6   6       29.32       35.75      6.18 o 
   0   6   6       44.45       40.33      6.49 o 
   1   6   6        0.48        5.56      4.60 o 
   2   6   6       77.09       83.52      7.94 o 
   3   6   6        0.03        2.56      5.16 o 
  -3   7   6        7.51        8.59      5.66 o 
  -2   7   6       22.57       17.10      6.59 o 
  -1   7   6        1.80       -5.61      4.60 o 
   0   7   6        0.25       -1.30      4.90 o 
   1   7   6       77.57       69.20      9.12 o 
  -1  -8   7       51.67       60.24      6.71 o 
   0  -8   7        3.11        0.97      3.96 o 
   1  -8   7       10.81       15.00      5.00 o 
   2  -8   7        1.75        5.21      4.01 o 
  -2  -7   7        3.19        0.22      3.08 o 
  -1  -7   7        4.50        5.38      2.40 o 
   0  -7   7        0.13       -0.47      2.88 o 
   1  -7   7       56.67       69.83      6.43 o 
   2  -7   7       39.10       45.56      6.13 o 
   3  -7   7       11.61        5.40      2.63 o 
   4  -7   7       17.66       12.66      3.16 o 
  -3  -6   7        4.10       -1.30      3.30 o 
  -2  -6   7       47.65       43.54      4.98 o 
  -1  -6   7       22.02       23.93      3.50 o 
   0  -6   7       13.69       18.35      3.86 o 
   1  -6   7       40.19       46.46      3.84 o 
   2  -6   7       12.37       11.60      4.11 o 
   3  -6   7       50.54       40.38      4.00 o 
   4  -6   7        1.63        0.20      2.17 o 
  -4  -5   7        8.87        5.91      3.76 o 
  -3  -5   7        6.68        5.39      3.23 o 
  -2  -5   7       51.82       43.54      4.71 o 
  -1  -5   7       50.16       43.31      2.43 o 
   0  -5   7      276.47      315.29      9.26 o 
   1  -5   7        0.29        0.70      1.59 o 
   2  -5   7       85.74       79.97      4.40 o 
   3  -5   7       38.17       35.45      3.14 o 
   4  -5   7        4.52        4.60      2.03 o 
  -5  -4   7        5.85       12.37      4.46 o 
  -4  -4   7       23.50       33.48      5.31 o 
  -3  -4   7        0.51       -3.05      2.36 o 
  -2  -4   7      166.63      161.79      6.46 o 
  -1  -4   7       49.75       51.59      3.98 o 
   0  -4   7       21.08       23.48      2.14 o 
   1  -4   7       16.66       20.70      4.46 o 
   2  -4   7        0.72        0.57      1.35 o 
   3  -4   7       86.02       87.26      4.44 o 
   5  -4   7       35.42       33.15      6.58 o 
  -5  -3   7        1.96       -1.53      2.83 o 
  -4  -3   7        0.13        0.35      1.46 o 
  -3  -3   7       10.77        7.16      1.88 o 
  -2  -3   7       10.05        7.47      1.63 o 
  -1  -3   7        0.40        1.86      0.90 o 
   0  -3   7      717.13      762.17     19.37 o 
   1  -3   7      459.46      489.89     15.76 o 
   2  -3   7       21.90       28.70      2.95 o 
   3  -3   7      107.29      106.69      5.35 o 
   5  -3   7        2.24        2.38      3.48 o 
  -5  -2   7        0.31        3.18      2.17 o 
  -4  -2   7        4.11        2.25      1.68 o 
  -3  -2   7       29.07       30.38      2.73 o 
  -2  -2   7       36.94       37.54      2.48 o 
  -1  -2   7       90.48       89.51      3.07 o 
   0  -2   7       16.92       15.55      2.96 o 
   1  -2   7      207.04      214.57     11.02 o 
   2  -2   7      196.21      231.04     12.14 o 
   3  -2   7        7.22       10.25      2.28 o 
   4  -2   7       10.17        9.47      2.57 o 
  -6  -1   7       19.12       24.15      3.72 o 
  -5  -1   7       33.79       39.55      3.91 o 
  -4  -1   7       32.96       34.60      2.82 o 
  -3  -1   7      143.22      138.77      5.84 o 
  -2  -1   7      124.74      100.06      4.43 o 
  -1  -1   7      665.61      624.26     19.82 o 
   0  -1   7        2.27        0.15      1.58 o 
   1  -1   7      439.89      479.11     21.75 o 
   2  -1   7       21.90       31.45      3.45 o 
   3  -1   7        0.02       -0.54      1.56 o 
   4  -1   7      264.26      254.99      9.81 o 
   5  -1   7        7.44        8.29      3.11 o 
  -6   0   7       13.18       18.15      3.29 o 
  -5   0   7        5.32        9.50      2.48 o 
  -4   0   7        1.89        3.51      2.49 o 
  -3   0   7       59.11       59.72      3.44 o 
  -2   0   7       63.53       61.69      4.41 o 
  -1   0   7        2.87        4.13      1.98 o 
   0   0   7      139.54      156.36      8.24 o 
   1   0   7        0.26       -0.50      1.53 o 
   2   0   7      196.32      219.17     11.27 o 
   3   0   7        1.51        2.86      3.70 o 
   4   0   7       84.23       78.12      7.08 o 
   5   0   7       16.04       10.71      2.67 o 
  -6   1   7        3.52        3.93      3.41 o 
  -5   1   7        0.00       -2.05      1.56 o 
  -4   1   7        0.01       -0.88      1.57 o 
  -3   1   7       13.94       18.20      3.53 o 
  -2   1   7       26.98       24.90      2.21 o 
  -1   1   7      672.31      661.64     20.55 o 
   0   1   7      527.06      578.58     25.81 o 
   1   1   7        0.26        0.27      1.67 o 
   2   1   7       29.33       30.24      3.40 o 
   3   1   7      428.18      450.21     21.35 o 
   4   1   7       51.29       46.06      3.58 o 
  -6   2   7        3.13        0.75      3.71 o 
  -5   2   7        0.42       -0.17      2.63 o 
  -4   2   7        1.19       -0.08      2.55 o 
  -3   2   7        3.03        2.50      2.30 o 
  -2   2   7       73.65       67.58      3.33 o 
  -1   2   7        2.71        2.28      1.33 o 
   0   2   7       76.41       67.77      5.31 o 
   1   2   7      133.53      142.11      5.60 o 
   2   2   7       34.53       36.75      2.73 o 
   3   2   7        5.08        5.29      3.63 o 
   4   2   7       74.00       96.61      8.06 o 
   5   2   7        2.33        4.21      5.19 o 
  -5   3   7       13.26       13.57      4.30 o 
  -4   3   7       20.77       18.17      4.30 o 
  -3   3   7       36.86       33.52      3.85 o 
  -2   3   7      102.30      105.21      4.70 o 
  -1   3   7       13.54       16.72      2.24 o 
   0   3   7       68.12       69.75      3.48 o 
   1   3   7       11.34       10.18      1.92 o 
   2   3   7       66.02       49.90      5.06 o 
   3   3   7      387.22      405.97     20.46 o 
   4   3   7        0.26       -3.41      3.85 o 
  -5   4   7        1.39        0.13      3.56 o 
  -4   4   7        0.13       -0.68      2.71 o 
  -3   4   7        3.27        1.03      2.60 o 
  -2   4   7        7.98        4.03      1.96 o 
  -1   4   7        2.01        0.17      1.57 o 
   0   4   7        0.44       -0.17      2.66 o 
   1   4   7      123.43      108.11      7.51 o 
   2   4   7        0.44        0.95      3.30 o 
   3   4   7       33.04       46.82      6.78 o 
   4   4   7        2.88        6.13      4.91 o 
  -4   5   7        0.80       -0.30      2.86 o 
  -3   5   7        8.08        6.49      3.63 o 
  -2   5   7       80.03       70.56      6.51 o 
  -1   5   7       19.14       23.59      4.90 o 
   0   5   7        1.06       -1.65      3.06 o 
   1   5   7        4.90        6.18      3.93 o 
   2   5   7      228.90      187.60     11.87 o 
   3   5   7       29.61       33.58      6.71 o 
  -4   6   7        1.18       -0.78      3.48 o 
  -2   6   7        0.04        1.05      3.98 o 
  -1   6   7        0.57       -4.03      3.91 o 
   0   6   7       26.88       24.98      5.63 o 
   1   6   7       21.36       29.62      6.19 o 
   2   6   7        0.39        4.45      4.80 o 
  -2   7   7        6.38       10.49      6.11 o 
  -1   7   7        5.57        2.70      5.53 o 
   0   7   7        0.18        1.55      5.21 o 
   0  -8   8        5.85        9.44      4.26 o 
   1  -8   8        7.61       11.84      4.85 o 
   2  -8   8        1.56        2.41      3.95 o 
  -2  -7   8        5.65        6.83      4.00 o 
  -1  -7   8       16.99       17.60      4.48 o 
   0  -7   8       13.57       16.17      4.15 o 
   1  -7   8       20.19       18.47      4.45 o 
   2  -7   8        7.72        5.79      3.66 o 
   3  -7   8        5.63        5.50      3.09 o 
  -3  -6   8        0.08       -1.62      3.21 o 
  -2  -6   8        4.68        2.50      3.16 o 
  -1  -6   8        0.87        1.18      1.94 o 
   0  -6   8        3.62        5.24      2.88 o 
   1  -6   8       11.55       14.63      2.91 o 
   2  -6   8        3.36        4.48      2.60 o 
   3  -6   8        0.13       -2.10      1.86 o 
   4  -6   8       40.50       36.96      4.50 o 
  -4  -5   8        6.72        0.90      3.58 o 
  -3  -5   8        2.30        0.68      2.86 o 
  -2  -5   8        2.80        1.32      2.75 o 
  -1  -5   8       17.91       16.40      1.95 o 
   0  -5   8       39.33       41.68      4.85 o 
   1  -5   8      162.69      174.40      7.20 o 
   2  -5   8       10.73       10.41      4.00 o 
   3  -5   8        0.00       -1.19      1.62 o 
   4  -5   8        2.55        2.20      2.10 o 
   5  -5   8       61.20       57.88      5.33 o 
  -4  -4   8       28.72       21.55      4.81 o 
  -3  -4   8        1.22       -0.35      1.44 o 
  -2  -4   8       43.02       34.34      2.74 o 
  -1  -4   8        2.97        1.83      1.17 o 
   0  -4   8       90.79       96.73      3.63 o 
   1  -4   8        1.41        1.07      1.56 o 
   2  -4   8        0.02       -2.20      1.47 o 
   3  -4   8       27.12       32.39      3.00 o 
   4  -4   8       82.66       82.33      5.22 o 
   5  -4   8        6.99        5.41      2.79 o 
  -5  -3   8       20.61       33.18      5.81 o 
  -4  -3   8       82.56       71.34      4.23 o 
  -3  -3   8       89.55       81.85      4.35 o 
  -2  -3   8       79.61       64.92      3.53 o 
  -1  -3   8       96.02       84.62      3.47 o 
   0  -3   8       43.61       43.16      2.16 o 
   1  -3   8       65.55       65.78      3.44 o 
   2  -3   8       15.55       14.75      3.95 o 
   3  -3   8        0.30        0.75      2.02 o 
   4  -3   8       18.97       24.81      3.51 o 
   5  -3   8      167.20      148.15      9.15 o 
  -5  -2   8       25.46       30.45      3.64 o 
  -4  -2   8        0.80       -0.79      1.47 o 
  -3  -2   8       10.20        6.91      2.09 o 
  -2  -2   8       39.97       34.30      2.48 o 
  -1  -2   8        4.01        5.09      1.55 o 
   0  -2   8      111.02      106.76      6.58 o 
   1  -2   8       54.38       52.35      4.48 o 
   2  -2   8        0.43        0.32      2.10 o 
   3  -2   8      226.65      256.42      9.92 o 
   4  -2   8       48.30       49.18      4.54 o 
   5  -2   8       20.42       19.43      3.18 o 
  -5  -1   8        9.22        7.72      2.54 o 
  -4  -1   8        1.21       -0.08      1.62 o 
  -3  -1   8       39.47       40.08      2.92 o 
  -2  -1   8       56.51       44.81      2.84 o 
  -1  -1   8      236.77      219.83     11.16 o 
   0  -1   8      359.34      351.64     16.58 o 
   1  -1   8       37.77       36.43      4.28 o 
   2  -1   8        0.94        1.70      2.30 o 
   3  -1   8        5.77        7.53      3.51 o 
   4  -1   8      250.65      245.39      9.76 o 
   5  -1   8       48.38       44.27      3.83 o 
  -5   0   8       26.07       30.49      4.22 o 
  -4   0   8        8.81       10.74      2.31 o 
  -3   0   8       98.58       98.76      4.77 o 
  -2   0   8        1.62       -0.20      1.76 o 
  -1   0   8       56.37       55.25      4.18 o 
   0   0   8        2.17       -0.53      1.68 o 
   1   0   8       37.54       37.81      3.60 o 
   2   0   8       27.06       31.17      3.63 o 
   3   0   8      318.97      337.02     17.00 o 
   4   0   8        4.11        0.91      2.28 o 
   5   0   8       25.90       23.34      3.49 o 
  -5   1   8       46.70       53.13      6.84 o 
  -4   1   8       62.13       66.25      5.68 o 
  -3   1   8       37.99       38.23      4.16 o 
  -2   1   8       38.19       34.84      2.34 o 
  -1   1   8        0.49        1.02      1.11 o 
   0   1   8       72.98       92.63      5.91 o 
   1   1   8       60.84       54.66      4.33 o 
   2   1   8        7.67       11.21      3.23 o 
   3   1   8       18.25       24.41      4.81 o 
   4   1   8      228.82      244.78     13.64 o 
  -5   2   8        0.00       -0.80      2.91 o 
  -4   2   8        1.56       -2.58      2.11 o 
  -3   2   8       30.53       36.75      5.18 o 
  -2   2   8       32.21       35.94      2.76 o 
  -1   2   8       31.18       30.54      2.60 o 
   0   2   8      114.32      107.46      4.62 o 
   1   2   8        1.81        0.06      2.01 o 
   2   2   8      208.43      210.95      8.15 o 
   3   2   8       55.48       56.73      5.89 o 
   4   2   8        1.52        8.72      4.55 o 
   5   2   8        0.38       -0.40      5.93 o 
  -5   3   8        2.07        4.60      3.85 o 
  -4   3   8       17.29       24.66      4.95 o 
  -3   3   8       31.35       39.84      5.33 o 
  -2   3   8       66.40       70.29      3.86 o 
  -1   3   8       69.88       66.87      3.68 o 
   0   3   8       13.29       10.64      2.03 o 
   1   3   8       26.77       26.24      3.49 o 
   2   3   8       22.29       20.21      4.36 o 
   3   3   8      116.57      119.55      8.89 o 
   4   3   8        9.30       13.65      5.53 o 
  -5   4   8        2.94        4.70      3.61 o 
  -4   4   8       17.62       19.33      4.70 o 
  -3   4   8       13.51       15.95      3.86 o 
  -2   4   8        2.31        0.25      1.84 o 
  -1   4   8        3.68        2.46      1.70 o 
   0   4   8       13.13       13.10      3.96 o 
   1   4   8        0.33       -0.30      3.06 o 
   2   4   8      130.79      117.57      8.52 o 
   3   4   8        0.62        5.94      4.55 o 
   4   4   8        1.33       -2.21      4.75 o 
  -4   5   8        1.12        3.65      3.46 o 
  -3   5   8        0.36       -3.16      2.66 o 
  -2   5   8        3.83        0.73      3.68 o 
  -1   5   8       15.38        8.79      4.13 o 
   0   5   8       27.89       42.23      6.11 o 
   1   5   8       29.97       24.84      5.38 o 
   2   5   8        0.62        0.40      4.08 o 
   3   5   8       34.24       30.17      7.09 o 
  -2   6   8        0.32        2.41      4.81 o 
  -1   6   8        6.31        5.91      4.95 o 
   0   6   8        6.43        0.38      4.81 o 
   1   6   8       18.01       34.53      6.64 o 
   2   6   8        7.25        8.52      5.31 o 
  -1   7   8        0.12       -3.58      5.06 o 
   1  -8   9        3.49        6.63      4.28 o 
  -2  -7   9       20.65       12.89      4.58 o 
   0  -7   9        7.27       12.29      4.03 o 
   1  -7   9        6.05        6.36      4.01 o 
   2  -7   9        9.02        8.21      3.17 o 
   3  -7   9        0.00        0.34      5.62 o 
  -3  -6   9       15.97        6.86      3.98 o 
  -2  -6   9        4.83        0.62      3.21 o 
  -1  -6   9       42.32       47.09      4.48 o 
   0  -6   9       11.49       11.31      3.48 o 
   1  -6   9        1.25        2.76      2.35 o 
   2  -6   9        0.67       -0.97      2.41 o 
   3  -6   9        6.71        6.95      4.85 o 
   4  -6   9        0.14       -1.28      2.31 o 
  -4  -5   9       20.87       22.14      5.05 o 
  -3  -5   9       74.93       70.60      6.54 o 
  -2  -5   9       14.03       10.29      3.58 o 
  -1  -5   9        4.06        1.41      1.42 o 
   0  -5   9        0.49        1.14      1.36 o 
   1  -5   9        1.93       -0.61      1.98 o 
   2  -5   9        7.26        4.65      3.13 o 
   3  -5   9        8.03        7.04      5.79 o 
   4  -5   9       12.42        8.74      3.39 o 
  -4  -4   9        0.04       -2.18      3.03 o 
  -3  -4   9        0.01       -0.97      1.49 o 
  -2  -4   9        3.68        2.78      1.77 o 
  -1  -4   9       44.13       42.31      2.32 o 
   0  -4   9      125.63      126.92      4.44 o 
   1  -4   9       60.22       54.99      3.47 o 
   2  -4   9       50.82       48.28      4.94 o 
   3  -4   9        3.02        0.55      3.41 o 
   4  -4   9       10.44        9.71      4.35 o 
   5  -4   9       10.32       10.13      6.93 o 
  -5  -3   9        2.52        4.08      3.86 o 
  -4  -3   9        0.33        0.52      1.70 o 
  -3  -3   9       41.67       36.46      2.96 o 
  -2  -3   9       76.66       75.21      4.26 o 
  -1  -3   9       83.79       76.72      3.06 o 
   0  -3   9       40.61       41.69      2.71 o 
   1  -3   9        2.94        3.96      3.03 o 
   2  -3   9       10.29       12.02      4.11 o 
   3  -3   9       31.63       33.97      5.81 o 
   4  -3   9       46.30       49.03      6.02 o 
   5  -3   9        8.24        3.68      3.61 o 
  -5  -2   9       31.42       32.01      3.79 o 
  -4  -2   9       13.66       21.56      3.69 o 
  -3  -2   9       98.70      104.41      8.22 o 
  -2  -2   9       72.74       71.68      3.88 o 
  -1  -2   9       90.26       80.17      7.18 o 
   0  -2   9       12.13       11.54      2.98 o 
   1  -2   9       20.86       23.76      4.01 o 
   2  -2   9       52.26       49.82      5.03 o 
   3  -2   9       56.65       52.81      5.59 o 
   4  -2   9       45.69       53.41      4.93 o 
   5  -2   9        0.66        0.41      2.38 o 
  -5  -1   9       26.89       31.30      3.88 o 
  -4  -1   9       73.01       72.53      5.39 o 
  -3  -1   9       33.49       39.08      3.57 o 
  -2  -1   9        0.34        1.83      1.49 o 
  -1  -1   9       15.34       16.23      3.16 o 
   0  -1   9       80.06       71.66      5.13 o 
   1  -1   9        0.03        2.30      2.20 o 
   2  -1   9       65.13       64.95      5.46 o 
   3  -1   9       98.12       94.74      7.26 o 
   4  -1   9       18.84       23.84      5.21 o 
   5  -1   9       20.31       14.51      3.25 o 
  -5   0   9        3.73        2.46      2.28 o 
  -4   0   9        6.91        4.98      2.37 o 
  -3   0   9       37.26       35.35      4.01 o 
  -2   0   9       69.29       69.88      5.38 o 
  -1   0   9      421.78      387.57     18.37 o 
   0   0   9      176.57      170.03      9.27 o 
   1   0   9       69.55       60.19      4.85 o 
   2   0   9       92.78       80.07      6.09 o 
   3   0   9        4.35        2.88      3.46 o 
   4   0   9        8.14        0.18      3.91 o 
   5   0   9        5.94        5.03      4.10 o 
  -5   1   9        0.00        2.51      3.21 o 
  -4   1   9       32.27       44.86      5.81 o 
  -3   1   9       67.45       72.61      5.94 o 
  -2   1   9       71.91       72.62      3.61 o 
  -1   1   9       38.69       41.74      2.67 o 
   0   1   9       17.29       18.43      3.45 o 
   1   1   9        8.60       10.89      3.08 o 
   2   1   9       86.43       88.70      6.58 o 
   3   1   9       88.95       74.48      6.38 o 
   4   1   9        3.35       -1.71      3.60 o 
  -5   2   9        0.12       -4.00      2.66 o 
  -4   2   9       55.22       54.93      5.41 o 
  -3   2   9       39.70       43.37      5.84 o 
  -2   2   9       52.31       51.54      3.29 o 
  -1   2   9       23.48       27.81      3.06 o 
   0   2   9       51.26       52.20      3.12 o 
   1   2   9       11.61        8.32      2.99 o 
   2   2   9      216.81      238.27     10.31 o 
   3   2   9       20.80       38.98      6.23 o 
   4   2   9        6.80       18.52      5.74 o 
  -5   3   9       18.10       15.20      4.88 o 
  -4   3   9        1.44        2.20      3.25 o 
  -3   3   9        0.47        1.27      2.96 o 
  -2   3   9       23.99       20.98      2.96 o 
  -1   3   9       57.64       59.58      3.95 o 
   0   3   9        2.30       -0.07      1.65 o 
   1   3   9       13.09       12.20      3.81 o 
   2   3   9       63.27       53.96      5.71 o 
   3   3   9        7.70       10.82      4.51 o 
   4   3   9        4.76        4.10      5.41 o 
  -4   4   9        0.81        1.50      3.48 o 
  -3   4   9       30.66       34.73      5.39 o 
  -2   4   9       90.87       90.95      6.04 o 
  -1   4   9       38.14       38.33      3.19 o 
   0   4   9        4.97        3.16      3.35 o 
   1   4   9       70.05       63.50      5.99 o 
   2   4   9       15.01       16.92      4.70 o 
   3   4   9        6.98       10.62      4.75 o 
  -4   5   9        4.21        7.71      4.08 o 
  -3   5   9       16.16       17.32      4.50 o 
  -2   5   9        1.57        2.16      4.05 o 
  -1   5   9        2.68       -0.43      3.75 o 
   0   5   9        8.14        6.21      4.15 o 
   1   5   9       12.30       11.42      4.88 o 
   2   5   9       14.12        8.96      4.85 o 
  -2   6   9        3.27       -2.20      5.23 o 
  -1   6   9       10.11        9.52      5.93 o 
   0   6   9        0.32       -3.30      4.23 o 
   1   6   9       48.59       51.30      7.69 o 
   0  -7  10       19.57       15.09      4.26 o 
   1  -7  10        0.50        2.66      3.71 o 
   2  -7  10        6.16        6.25      4.82 o 
  -3  -6  10        7.41        5.54      3.60 o 
  -2  -6  10        2.83        0.77      2.76 o 
  -1  -6  10        8.97        6.61      3.43 o 
   0  -6  10       50.36       47.76      3.72 o 
   1  -6  10      109.81      109.80      5.88 o 
   2  -6  10        4.26        1.27      2.52 o 
   3  -6  10        0.05       -3.30      2.20 o 
   4  -6  10        3.96       -0.53      4.76 o 
  -3  -5  10       24.37       22.51      4.70 o 
  -2  -5  10       46.70       50.57      6.26 o 
  -1  -5  10       49.66       46.42      2.67 o 
   0  -5  10        2.06        1.62      1.58 o 
   1  -5  10        4.64        8.04      2.41 o 
   2  -5  10        4.35        2.56      2.20 o 
   3  -5  10        3.46        1.58      4.13 o 
   4  -5  10        1.08       -0.03      4.50 o 
  -4  -4  10       37.56       38.23      6.04 o 
  -3  -4  10        1.64        2.64      1.86 o 
  -2  -4  10       97.14       94.45      4.89 o 
  -1  -4  10       98.44       96.30      3.81 o 
   0  -4  10        8.32       10.83      2.13 o 
   1  -4  10       70.10       70.81      9.52 o 
   2  -4  10       51.19       52.22      5.78 o 
   3  -4  10        4.15        2.10      3.98 o 
   4  -4  10       40.67       42.44      7.24 o 
  -4  -3  10       30.92       29.81      3.51 o 
  -3  -3  10        7.66        3.46      1.90 o 
  -2  -3  10        8.07        6.27      1.98 o 
  -1  -3  10       91.54       87.11      4.50 o 
   0  -3  10       22.47       28.12      4.66 o 
   1  -3  10       39.70       46.07      6.21 o 
   2  -3  10        2.75        0.37      3.28 o 
   3  -3  10        1.06       -1.98      3.01 o 
   4  -3  10        1.91       -3.65      3.33 o 
   5  -3  10        0.19       -3.24      2.16 o 
  -5  -2  10        0.21        0.69      2.26 o 
  -4  -2  10       18.48       16.15      2.82 o 
  -3  -2  10        2.88       -0.23      1.78 o 
  -2  -2  10       22.36       24.54      2.89 o 
  -1  -2  10      440.89      416.06     19.88 o 
   0  -2  10      303.89      296.24     14.97 o 
   1  -2  10      118.15      123.80      8.16 o 
   2  -2  10        0.16        2.80      3.10 o 
   3  -2  10       19.42       26.84      5.49 o 
   4  -2  10       24.43       23.74      5.68 o 
   5  -2  10        1.22        1.33      2.65 o 
  -5  -1  10        1.83        3.99      2.53 o 
  -4  -1  10       22.70       32.09      3.60 o 
  -3  -1  10      107.24      101.75      5.16 o 
  -2  -1  10       35.96       34.30      3.91 o 
  -1  -1  10        3.48        6.28      2.65 o 
   0  -1  10       12.47       11.77      3.16 o 
   1  -1  10       33.65       34.73      4.88 o 
   2  -1  10       38.78       45.57      6.04 o 
   3  -1  10        0.01       -4.51      3.15 o 
   4  -1  10        0.34        0.25      3.50 o 
   5  -1  10        0.53       -2.06      3.31 o 
  -5   0  10       21.01       21.46      3.43 o 
  -4   0  10        1.37        3.16      2.93 o 
  -3   0  10       58.20       50.87      5.13 o 
  -2   0  10      314.81      321.03     16.28 o 
  -1   0  10       29.23       32.57      4.35 o 
   0   0  10       40.66       35.93      3.80 o 
   1   0  10      188.38      175.38      9.91 o 
   2   0  10       29.44       47.50      6.08 o 
   3   0  10       90.89       91.76      7.33 o 
   4   0  10        4.41        1.71      4.03 o 
   5   0  10        1.28       -2.13      3.83 o 
  -5   1  10        2.57        2.08      3.20 o 
  -4   1  10       12.62        8.21      3.48 o 
  -3   1  10       60.73       69.07      6.03 o 
  -2   1  10       18.39       20.71      4.63 o 
  -1   1  10      151.74      143.01      5.86 o 
   0   1  10       26.10       25.79      4.23 o 
   1   1  10        8.85       12.70      3.40 o 
   2   1  10       28.39       33.73      5.44 o 
   3   1  10        0.69       -4.60      3.06 o 
  -5   2  10        5.80        3.45      3.66 o 
  -4   2  10        0.43       -1.60      2.43 o 
  -3   2  10        1.55        3.75      3.11 o 
  -2   2  10      450.92      477.91     23.19 o 
  -1   2  10       75.43       79.12      4.14 o 
   0   2  10       92.55       86.73      4.33 o 
   1   2  10        1.40       -3.05      2.03 o 
   2   2  10        1.92        3.14      2.32 o 
   3   2  10        8.30       10.34      4.38 o 
   4   2  10       23.26       45.62      7.89 o 
  -4   3  10       66.31       65.02      6.21 o 
  -3   3  10        2.00        2.71      3.21 o 
  -2   3  10       32.58       33.94      3.63 o 
  -1   3  10       29.20       33.37      3.39 o 
   0   3  10       21.88       22.02      2.95 o 
   1   3  10       51.60       52.20      5.41 o 
   2   3  10        1.83        0.22      3.75 o 
   3   3  10        5.46        7.89      4.71 o 
  -4   4  10        1.43        6.26      3.83 o 
  -3   4  10      135.63      121.05      8.57 o 
  -2   4  10       39.76       47.10      9.55 o 
  -1   4  10        8.44        9.16      3.81 o 
   0   4  10       41.51       48.12      6.19 o 
   1   4  10       19.59       20.70      4.71 o 
   2   4  10       16.27       16.77      5.03 o 
   3   4  10       12.76       13.65      5.69 o 
  -3   5  10        1.73        2.71      3.53 o 
  -2   5  10       46.02       53.31      7.49 o 
  -1   5  10        6.57        8.61      4.53 o 
   0   5  10        1.59        1.88      4.05 o 
   1   5  10       13.23        5.43      4.56 o 
   2   5  10        0.30        1.81      5.01 o 
  -1   6  10        6.44        2.90      5.64 o 
   0   6  10        0.01        0.23      4.60 o 
   0  -7  11       10.43        1.78      3.56 o 
   1  -7  11        2.78        6.23      3.66 o 
   2  -7  11        2.74        2.11      3.24 o 
  -2  -6  11        0.40       -1.23      2.90 o 
  -1  -6  11       31.17       29.25      5.34 o 
   0  -6  11       65.87       62.74      4.24 o 
   1  -6  11       56.28       62.94     10.26 o 
   2  -6  11       21.65       16.17      3.48 o 
   3  -6  11        9.58        8.54      3.28 o 
  -3  -5  11        1.55        2.88      3.75 o 
  -2  -5  11        0.00        0.17      3.11 o 
  -1  -5  11      186.98      177.12      7.73 o 
   0  -5  11        2.91        2.76      3.00 o 
   1  -5  11       72.02       72.34      6.04 o 
   2  -5  11        1.40        2.15      2.37 o 
   3  -5  11        2.14        1.30      4.53 o 
   4  -5  11        3.19       -6.22      4.15 o 
  -4  -4  11       10.56        4.90      3.71 o 
  -3  -4  11        9.37        4.81      2.32 o 
  -2  -4  11        0.20       -2.64      1.76 o 
  -1  -4  11       15.00       16.11      2.79 o 
   0  -4  11      527.08      561.25     26.87 o 
   1  -4  11        9.77       14.60      5.01 o 
   2  -4  11        2.34        0.57      3.75 o 
   3  -4  11        3.46        1.45      4.38 o 
   4  -4  11        0.78       -1.83      4.08 o 
  -4  -3  11       46.19       52.65      4.02 o 
  -3  -3  11        9.61       16.20      2.90 o 
  -2  -3  11      197.77      182.37      7.67 o 
  -1  -3  11      167.79      153.38      9.51 o 
   0  -3  11       62.82       66.07      5.91 o 
   1  -3  11       99.52      103.65      7.99 o 
   2  -3  11       22.99       28.81      5.79 o 
   3  -3  11       20.68       18.96      5.68 o 
   4  -3  11        1.64       -0.52      3.68 o 
  -4  -2  11        6.10        5.84      4.11 o 
  -3  -2  11        1.54        1.06      1.81 o 
  -2  -2  11       57.40       41.48      4.35 o 
  -1  -2  11      273.81      257.63     13.55 o 
   0  -2  11      326.73      313.26     15.98 o 
   1  -2  11       49.74       53.16      5.34 o 
   2  -2  11       52.83       56.01      5.86 o 
   3  -2  11       10.05        8.89      4.41 o 
   4  -2  11        0.00       -1.98      3.56 o 
  -5  -1  11        4.31        1.24      3.16 o 
  -4  -1  11       22.83       22.85      4.85 o 
  -3  -1  11        1.65       -1.88      2.28 o 
  -2  -1  11      568.84      602.89     28.09 o 
  -1  -1  11       35.87       43.71      5.28 o 
   0  -1  11      330.61      289.05     14.82 o 
   1  -1  11        5.40        8.36      3.63 o 
   2  -1  11        0.15        0.07      3.31 o 
   3  -1  11        2.61        3.08      3.70 o 
   4  -1  11        1.97       -1.60      3.66 o 
  -5   0  11       11.28       13.34      4.38 o 
  -4   0  11        8.00       15.58      4.28 o 
  -3   0  11        1.33       -1.02      2.58 o 
  -2   0  11        5.51        9.07      3.30 o 
  -1   0  11      846.06      753.69     33.98 o 
   0   0  11        2.02        3.80      2.73 o 
   1   0  11        5.20        8.18      3.26 o 
   2   0  11        5.43        5.96      3.98 o 
   3   0  11        9.19       12.14      4.56 o 
   4   0  11        0.25       -0.50      3.83 o 
  -5   1  11       33.02       46.27      6.99 o 
  -4   1  11        0.06       -0.65      2.65 o 
  -3   1  11      146.32      181.44     11.14 o 
  -2   1  11      182.56      202.28     11.69 o 
  -1   1  11       58.00       55.44      3.45 o 
   0   1  11      106.00       89.53      6.39 o 
   1   1  11       88.30       75.08      5.94 o 
   2   1  11       13.47       15.25      4.53 o 
   3   1  11       10.39       16.30      5.19 o 
  -4   2  11        1.38       -1.40      2.81 o 
  -3   2  11       19.94       26.91      5.23 o 
  -2   2  11      155.44      161.59     10.16 o 
  -1   2  11      221.45      233.83      8.92 o 
   0   2  11       30.67       37.14      3.25 o 
   1   2  11       41.41       38.38      3.72 o 
   2   2  11        4.15        5.16      2.72 o 
   3   2  11        0.03        4.63      4.71 o 
   4   2  11        2.51       11.57      6.58 o 
  -4   3  11        0.43        0.07      3.16 o 
  -3   3  11      132.59      150.59     10.16 o 
  -2   3  11        5.70        7.74      3.73 o 
  -1   3  11       74.73       69.84      4.21 o 
   0   3  11       24.02       30.76      3.42 o 
   1   3  11       13.23        8.82      3.90 o 
   2   3  11        0.02        2.46      4.25 o 
   3   3  11        1.09       -4.33      4.48 o 
  -3   4  11        0.62        3.75      3.23 o 
  -2   4  11      197.43      180.02     11.07 o 
  -1   4  11        0.37        0.40      3.50 o 
   0   4  11        0.55        4.66      4.23 o 
   1   4  11       11.41        6.43      4.68 o 
   2   4  11        0.52        3.73      4.55 o 
  -1   5  11        2.12       -0.35      4.13 o 
   0   5  11       46.16       56.48      7.56 o 
   1   5  11        0.08       -0.73      4.61 o 
  -2  -6  12        8.07        8.57      4.50 o 
   0  -6  12       30.52       31.22      5.02 o 
   1  -6  12       84.37      155.15     11.54 o 
   2  -6  12        6.58        3.63      3.06 o 
  -3  -5  12       42.68       45.39      6.64 o 
  -2  -5  12        0.11       -1.76      2.15 o 
  -1  -5  12       17.37       13.59      3.07 o 
   0  -5  12       81.74       84.25      5.58 o 
   1  -5  12       23.49       24.28      6.18 o 
   2  -5  12       32.28       34.83      7.46 o 
   3  -5  12       18.59       17.05      6.41 o 
  -3  -4  12        1.15       -0.49      2.11 o 
  -2  -4  12        3.32        1.86      2.03 o 
  -1  -4  12       34.72       30.34      5.26 o 
   0  -4  12        3.03        2.46      3.50 o 
   1  -4  12      186.17      230.82     13.99 o 
   2  -4  12        9.05        5.39      4.71 o 
   3  -4  12        5.80        4.00      4.68 o 
   4  -4  12        5.81        2.55      4.85 o 
  -4  -3  12        2.03       -0.21      2.31 o 
  -3  -3  12       84.86       87.62      6.49 o 
  -2  -3  12       29.13       30.26      3.38 o 
  -1  -3  12      152.43      158.08      9.79 o 
   0  -3  12        1.78       -0.05      3.01 o 
   1  -3  12       79.18       77.12      7.04 o 
   2  -3  12       17.17       23.18      5.71 o 
   3  -3  12        9.69        3.61      4.20 o 
   4  -3  12        0.62       -1.63      4.20 o 
  -4  -2  12       10.10       14.21      4.46 o 
  -3  -2  12       13.61       16.68      2.93 o 
  -2  -2  12        1.75       -0.67      2.16 o 
  -1  -2  12       41.29       36.15      4.20 o 
   0  -2  12      256.73      254.15     13.79 o 
   1  -2  12       37.65       38.23      5.93 o 
   2  -2  12        7.13        4.10      3.95 o 
   3  -2  12       31.54       47.04      7.29 o 
   4  -2  12        2.68       -0.05      4.06 o 
  -4  -1  12       43.38       55.55      5.71 o 
  -3  -1  12        0.20        0.33      2.55 o 
  -2  -1  12        0.13       -1.05      2.31 o 
  -1  -1  12       45.63       43.87      4.48 o 
   0  -1  12        1.09        1.60      2.81 o 
   1  -1  12       21.42       27.67      5.01 o 
   2  -1  12      129.42      122.58      8.92 o 
   3  -1  12        4.26        6.21      4.68 o 
   4  -1  12        2.65        5.11      4.73 o 
  -4   0  12        0.19        0.42      3.08 o 
  -3   0  12        4.55        7.21      3.46 o 
  -2   0  12        8.34        7.94      3.31 o 
  -1   0  12       23.06       23.56      4.20 o 
   0   0  12      297.18      276.15     14.52 o 
   1   0  12        7.94        8.94      3.51 o 
   2   0  12        8.85        2.18      3.81 o 
   3   0  12       24.93       25.41      6.01 o 
   4   0  12        2.36        1.42      4.76 o 
  -4   1  12       38.08       48.30      6.93 o 
  -3   1  12       53.68       65.95      6.18 o 
  -2   1  12       19.17       26.64      4.83 o 
  -1   1  12       20.24       18.39      2.73 o 
   0   1  12        8.99       12.12      2.69 o 
   1   1  12       61.93       50.87      5.06 o 
   2   1  12       24.57       24.66      5.18 o 
   3   1  12        2.09        2.55      4.41 o 
  -4   2  12        0.64       -3.55      3.26 o 
  -3   2  12        0.26       -1.40      2.96 o 
  -2   2  12        0.07       -1.07      2.70 o 
  -1   2  12      154.80      154.83      6.72 o 
   0   2  12       40.48       39.42      3.15 o 
   1   2  12        8.16       10.90      2.87 o 
   2   2  12       39.55       55.91      7.71 o 
   3   2  12        4.69        8.26      5.39 o 
  -4   3  12        0.62        3.88      4.10 o 
  -3   3  12       16.17       20.85      5.19 o 
  -2   3  12        0.03        1.55      3.06 o 
  -1   3  12       13.54       23.37      8.41 o 
   0   3  12        0.14       -2.35      2.00 o 
   1   3  12       86.43       75.61      6.99 o 
   2   3  12        1.50        0.65      4.53 o 
  -3   4  12        0.01       -1.17      3.51 o 
  -2   4  12       14.46       14.14      4.30 o 
   0   4  12        1.68        4.90      4.41 o 
   1   4  12        3.11       -4.10      4.33 o 
   2   4  12       15.41       18.95      6.21 o 
  -1   5  12        0.11       -2.33      5.14 o 
   0   5  12       17.83       19.95      5.59 o 
   0  -6  13        7.81       10.51      3.09 o 
   1  -6  13        5.26       -4.30      4.55 o 
   2  -6  13       74.97       79.07      8.69 o 
  -2  -5  13       36.59       32.68      3.99 o 
   0  -5  13        0.33       -2.11      3.66 o 
   1  -5  13       10.42        1.65      4.66 o 
   2  -5  13        3.02        0.72      5.01 o 
   3  -5  13        7.65       11.84      5.98 o 
  -3  -4  13       11.87        9.89      3.50 o 
  -2  -4  13        1.19        0.84      2.08 o 
  -1  -4  13        8.45        9.94      3.96 o 
   0  -4  13       19.31       13.99      4.90 o 
   1  -4  13       66.38       65.55      6.98 o 
   2  -4  13       83.49       87.93      8.51 o 
   3  -4  13        1.66        1.78      4.81 o 
  -3  -3  13        2.27        3.97      2.31 o 
  -2  -3  13        6.93        8.59      3.36 o 
  -1  -3  13       26.49       30.59      5.08 o 
   0  -3  13        0.63        0.92      3.13 o 
   1  -3  13       16.90       20.96      5.36 o 
   2  -3  13        1.95       -0.50      3.91 o 
   3  -3  13       55.45       68.77      9.09 o 
  -4  -2  13        2.26        4.13      3.41 o 
  -3  -2  13       17.56       14.62      4.18 o 
  -2  -2  13        2.91       -1.50      2.55 o 
  -1  -2  13       68.60       72.30      5.93 o 
   0  -2  13       22.20       21.55      4.66 o 
   1  -2  13      169.66      157.66     10.32 o 
   2  -2  13        5.15        1.96      4.13 o 
   3  -2  13        0.27        4.46      4.75 o 
   4  -2  13       16.11       15.97      5.73 o 
  -4  -1  13       29.37       33.47      5.88 o 
  -3  -1  13       53.71       64.15      6.11 o 
  -2  -1  13       24.68       26.24      4.73 o 
  -1  -1  13        0.38        0.68      2.41 o 
   0  -1  13       24.39       23.36      4.63 o 
   1  -1  13        1.43       -4.03      2.90 o 
   2  -1  13       24.19       17.23      5.26 o 
   3  -1  13       22.72       12.87      5.39 o 
   4  -1  13        0.36       -1.76      4.06 o 
  -4   0  13        8.98        9.46      4.13 o 
  -3   0  13        0.68       -1.80      2.78 o 
  -2   0  13        6.57        3.16      2.73 o 
  -1   0  13       48.98       49.97      4.75 o 
   0   0  13       31.15       23.51      4.61 o 
   1   0  13       90.70       71.03      6.14 o 
   2   0  13       19.59       23.28      5.43 o 
   3   0  13       11.80       15.33      5.78 o 
  -4   1  13        0.40       -1.42      3.20 o 
  -3   1  13       11.63       17.98      4.50 o 
  -2   1  13       25.47       28.02      4.91 o 
  -1   1  13        0.01       -0.78      2.16 o 
   0   1  13        6.65       12.42      2.68 o 
   1   1  13        1.72        3.26      3.21 o 
   2   1  13       51.38       52.61      6.96 o 
   3   1  13        0.00       -2.71      4.35 o 
  -3   2  13        1.55        3.96      3.71 o 
  -2   2  13       24.41       30.07      5.59 o 
  -1   2  13        2.83        2.94      2.12 o 
   0   2  13       41.34       40.88      4.07 o 
   1   2  13        0.01       -0.96      2.34 o 
   2   2  13        4.69        1.32      4.86 o 
   3   2  13       16.10       35.65      8.01 o 
  -3   3  13        3.19        4.35      3.95 o 
  -2   3  13        1.85        3.86      3.33 o 
  -1   3  13        0.17       -1.75      2.25 o 
   0   3  13        1.57       -4.25      3.80 o 
   1   3  13        5.44        5.46      4.98 o 
   2   3  13        6.27        0.93      5.39 o 
  -2   4  13        4.18        0.13      3.58 o 
  -1   4  13        0.08        2.25      4.68 o 
   0   4  13        9.46       17.20      5.51 o 
  -1  -5  14       11.54        9.84      4.20 o 
   0  -5  14        2.66        0.35      4.18 o 
   1  -5  14        0.01       -2.35      4.58 o 
   2  -5  14        0.87       -6.64      4.43 o 
  -2  -4  14       42.31       44.69      5.06 o 
  -1  -4  14       28.09       20.63      5.03 o 
   0  -4  14        9.26        4.38      4.40 o 
   1  -4  14        0.00       -4.78      3.86 o 
   2  -4  14        3.77       -2.06      5.06 o 
   3  -4  14        0.29       -6.94      4.63 o 
  -3  -3  14       13.21       18.18      4.55 o 
  -2  -3  14       15.92       19.96      4.51 o 
  -1  -3  14        0.81        0.67      2.90 o 
   0  -3  14        0.24       -0.67      3.18 o 
   1  -3  14        0.14       -2.55      3.25 o 
   2  -3  14        1.82       -0.40      4.51 o 
   3  -3  14        0.10        1.71      4.80 o 
  -3  -2  14        5.87        6.74      3.81 o 
  -2  -2  14        0.77        0.92      2.83 o 
  -1  -2  14       32.24       41.96      5.83 o 
   0  -2  14       17.34       23.36      4.91 o 
   1  -2  14       22.69       37.06      6.28 o 
   2  -2  14        6.92        2.73      4.38 o 
   3  -2  14       15.76       16.00      6.19 o 
  -3  -1  14        2.68       -0.93      3.18 o 
  -2  -1  14       35.40       39.94      5.74 o 
  -1  -1  14        4.22        0.80      2.58 o 
   0  -1  14        1.14       -3.03      2.56 o 
   1  -1  14        0.12        0.22      3.00 o 
   2  -1  14        5.63        0.40      3.95 o 
   3  -1  14        0.57       -4.30      4.28 o 
  -3   0  14       28.53       33.57      5.79 o 
  -2   0  14       50.23       57.26      5.59 o 
  -1   0  14        2.00        1.91      2.65 o 
   0   0  14        8.47        6.63      3.56 o 
   1   0  14        7.89       14.34      4.30 o 
   2   0  14        1.51       -3.41      3.53 o 
   3   0  14        8.39       10.66      5.58 o 
  -3   1  14        8.71       13.15      4.45 o 
  -2   1  14        3.04        2.40      3.16 o 
  -1   1  14        2.93        3.21      3.10 o 
   0   1  14        3.08        5.46      2.43 o 
   1   1  14        2.02       -2.16      2.93 o 
   2   1  14        2.04        8.24      4.36 o 
  -3   2  14        0.25       -1.71      3.30 o 
  -2   2  14       22.02       33.45      5.94 o 
  -1   2  14        6.91       14.24      4.26 o 
   0   2  14       37.08       45.11      5.91 o 
   1   2  14        0.08       -0.82      2.30 o 
   2   2  14       17.94       20.01      6.61 o 
  -2   3  14        3.08        3.88      3.50 o 
  -1   3  14        0.42        1.78      3.13 o 
   0   3  14        2.20        2.71      3.98 o 
   1   3  14        1.46        1.22      4.68 o 
  -1  -4  15       11.64       18.88      4.86 o 
   0  -4  15       28.65       30.99      6.31 o 
   1  -4  15        7.90       10.17      5.49 o 
   2  -4  15       11.22        3.58      5.69 o 
  -2  -3  15        6.46        5.24      3.43 o 
  -1  -3  15       13.02       12.97      4.23 o 
   0  -3  15        3.79        1.63      3.86 o 
   1  -3  15        0.57        0.20      4.01 o 
   2  -3  15        0.08       -5.19      4.50 o 
  -2  -2  15       24.53       28.09      5.33 o 
  -1  -2  15       17.22       21.08      4.55 o 
   0  -2  15        0.64       -1.40      3.03 o 
   1  -2  15        0.63        0.20      3.48 o 
   2  -2  15        9.92        7.31      5.11 o 
  -3  -1  15        0.03        1.75      3.41 o 
  -2  -1  15        0.44        2.36      3.18 o 
  -1  -1  15        9.37        8.77      3.43 o 
   0  -1  15       12.89       13.04      4.26 o 
   1  -1  15        4.89       14.42      4.83 o 
   2  -1  15        1.88        4.05      4.38 o 
  -2   0  15       10.19       15.75      4.33 o 
  -1   0  15       20.35       18.70      4.41 o 
   0   0  15       36.00       40.23      4.65 o 
   1   0  15       10.96        7.19      4.11 o 
   2   0  15        0.19       -4.78      3.55 o 
  -2   1  15        8.22        5.79      3.60 o 
  -1   1  15        1.51       -1.57      2.83 o 
   0   1  15        0.04        0.62      2.38 o 
   1   1  15        1.78        4.25      3.06 o 
   2   1  15        5.00        5.94      4.58 o 
  -2   2  15        3.16        8.26      4.00 o 
  -1   2  15        5.25        0.50      3.23 o 
   0   2  15        6.17        7.24      2.97 o 
   1   2  15        4.68        2.78      5.00 o 
  -1  -3  16       13.58       18.58      4.56 o 
   0  -3  16       17.85       25.96      5.91 o 
   1  -3  16        2.70       -3.95      3.98 o 
  -1  -2  16        5.48        2.10      3.40 o 
   0  -2  16        8.73        5.93      4.25 o 
   1  -2  16       15.90       23.73      5.83 o 
  -1  -1  16        0.83        2.16      3.08 o 
   0  -1  16        0.09       -1.23      3.18 o 
   1  -1  16        0.04       -0.60      3.76 o 
  -1   0  16        0.48        1.96      2.93 o 
   0   0  16        0.23       -0.22      2.85 o 
   1   0  16        9.12        4.96      4.05 o 
  -1   1  16        4.44        5.03      3.45 o 
   0   1  16       10.21       13.59      4.24 o 
                                                 
